# Supplementary material for: Identification of potential target genes of honokiol in overcoming breast cancer resistance to tamoxifen
Source: Front Oncol. 2022 Dec 19;12:1019025. doi: 10.3389/fonc.2022.1019025 (PMC9806337; doi:10.3389/fonc.2022.1019025)
Supplement: Supplementary file 1 [file DataSheet_1.xlsx]

## Sheet: Table S1.
	Supplementary Table 1. Primers sequence for the study
		Gene symbol	Forward primer	Reverse primer
		Sox2	5’-GAGGGCTGGACTGCGAACT-3’	5’-TTTGCACCCCTCCCAATTC-3’
		Vimentin	5′-TGAATACCAAGACCTGCTCAA-3´	5′-ATCAACCAGAGGGAGTGAATC-3´
		BCL2	5´-TCCGCATCAGGAAGGCTAGA-3´	5´-AGGACCAGGCCTCCAAGCT-3
		CASP7	5′-CTACCGCCGTGGGAACGATGGCAGA-3’	5′-CGAAGGCCCATACCTGTCACTTTATC-3′
		PCNA	5′-CTGAAGCCGAAACAGCTAGACT-3′	5′-TCGTTGATGAGGTCTTGAGTGC-3′
		MMP-9	5’-CCTGCCAGTTTCCATTCATC-3’	5’-GCCATTCACGTCGTCCTTAT-3’
		TP53	5’-GAGCTGAATGAGGCCTTGGA-3’	5’-CTGAGTCAGGCCCTTCTGTCTT-3’
		ESR1	5´-AGACATGAGAGCTGCCCAACC-3´	5´-GCCAGGCACATTCTAGAAGG-3´
		GAPDH	5′-ACGGGAAGCTCACTGGCA TGG-3′	5′-GGTCCACCACCCTGTTGCTG TA-3′.
		ERBB4	5’-GTTCAGGATGTGGACGTTGC-3’	5’-CTGCCGTCACATTGTTCTGC-3’
		FGFR2	5’-CACGGACAAAGAGATTGAGGTTCT-3’	5’-CCGCCAAGCACGTATATTCC-3’
		RET	5’-GGATTTCGGCTTGTCCCGAG-3’	5’-CCATGTGGAAGGGAGGGCTC-3’
		FN1	5’-GGTTTCCCATTATGCCATTG-3’	5’-TTCCAAGACATGTGCAGCTC-3’
		MMP16	5’-GGACAGAAATGGCAGCACAAGC-3’	5’-CATCAAAGGCACGGCGAATAGC-3’
		NOTCH1	5’-CTGGTCAGGGAAATCGTG-3’	5’-TGGGCAGTGGCAGATGTAG-3’
		HES1	5’-AGTGAAGCACCTCCGGAAC-3’	5’-CGTTCATGCACTCGCTGA-3’
		PCNA	5′-CTGAAGCCGAAACAGCTAGACT-3′	5′-TCGTTGATGAGGTCTTGAGTGC-3′
		NOTCH1	5’-CTGGTCAGGGAAATCGTG-3’	5’-TGGGCAGTGGCAGATGTAG-3’
		HES1	5’-AGTGAAGCACCTCCGGAAC-3’	5’-CGTTCATGCACTCGCTGA-3’
		GAPDH	5′-ACGGGAAGCTCACTGGCA TGG-3′	5′-GGTCCACCACCCTGTTGCTG TA-3′
		MDR1	5′-GAGCCCATCCTGTTTGACTG-3′	5′-GCTGCCCTCACAATCTCTTC -3′
		MRP1	5′-AAGGTGGACGAGAACCAGAA-3′	5′-AACAGGGCAGCAAACAGAAC -3′
		BCRP	5′-AGCAGGGACGAACAATCATC -3′	5′-GCCAATAAGGTGAGGCTATCA -3′

## Sheet: Table S2.
	Supplementary Table 2. DEGs of Tamoxifen Resistant MCF-7 Cells
No	ID	adj.P.Val	P.Value	t	B	logFC	FC	FC	Gene.symbol	Gene.title	notes
1	206488_s_at	0.00665	3.5e-07	37	5.38909	6.38	83.2859		CD36	CD36 molecule	upregulated
2	209555_s_at	0.00678	1.22e-06	28.7	4.98981	5.41	42.5179		CD36	CD36 molecule	upregulated
3	228038_at	0.00665	9.73e-07	30	5.07237	5.32	39.9466		SOX2	SRY-box 2	upregulated
4	228494_at	0.00665	7.2e-07	31.9	5.17612	5.21	37.014		PPP1R9A	protein phosphatase 1 regulatory subunit 9A	upregulated
5	228531_at	0.07958	0.000459	8.3	0.732594	4.37	20.6776		SAMD9	sterile alpha motif domain containing 9	upregulated
6	207691_x_at	0.01442	7.91e-06	19.5	4.07376	4.26	19.1597		ENTPD1	ectonucleoside triphosphate diphosphohydrolase 1	upregulated
7	209474_s_at	0.01363	6.48e-06	20.3	4.19151	4.17	18.0009		ENTPD1	ectonucleoside triphosphate diphosphohydrolase 1	upregulated
8	226535_at	0.04836	0.00016	10.4	1.75173	4.12	17.3878		LOC100505984///ITGB6	uncharacterized LOC100505984///integrin subunit beta 6	upregulated
9	219795_at	0.03768	9.97e-05	11.5	2.17764	4.08	16.9123		SLC6A14	solute carrier family 6 member 14	upregulated
10	231579_s_at	0.08201	0.000509	8.12	0.628884	4.05	16.5642		TIMP2	TIMP metallopeptidase inhibitor 2	upregulated
11	227662_at	0.10021	0.001	7	-0.065776	4.04	16.4498		SYNPO2	synaptopodin 2	upregulated
12	221088_s_at	0.02019	1.87e-05	16.3	3.51151	4.01	16.1113		PPP1R9A	protein phosphatase 1 regulatory subunit 9A	upregulated
13	204932_at	0.11474	0.00139	6.5	-0.409753	3.91	15.0324		TNFRSF11B	TNF receptor superfamily member 11b	upregulated
14	207802_at	0.08793	0.000649	7.7	0.382753	3.86	14.5203		CRISP3	cysteine rich secretory protein 3	upregulated
15	1555756_a_at	0.02532	2.92e-05	14.9	3.18671	3.84	14.3204		CLEC7A	C-type lectin domain family 7 member A	upregulated
16	204933_s_at	0.01275	4.94e-06	21.5	4.34316	3.78	13.737		TNFRSF11B	TNF receptor superfamily member 11b	upregulated
17	213238_at	0.01012	2.59e-06	24.5	4.66935	3.77	13.6422		ATP10D	ATPase phospholipid transporting 10D (putative)	upregulated
18	202917_s_at	0.0106	2.91e-06	24	4.61472	3.73	13.2691		S100A8	S100 calcium binding protein A8	upregulated
19	228766_at	0.01649	1.12e-05	18.2	3.85904	3.65	12.5533		CD36	CD36 molecule	upregulated
20	201312_s_at	0.0747	0.000381	8.64	0.917443	3.63	12.3805		SH3BGRL	SH3 domain binding glutamate rich protein like	upregulated
21	213142_x_at	0.0271	3.98e-05	13.9	2.94651	3.6	12.1257		GSAP	gamma-secretase activating protein	upregulated
22	222150_s_at	0.02019	1.77e-05	16.5	3.55262	3.59	12.042		GSAP	gamma-secretase activating protein	upregulated
23	215512_at	0.15802	0.00336	5.32	-1.35195	3.51	11.3924		MARCH6	membrane associated ring-CH-type finger 6	upregulated
24	1558034_s_at	0.0528	0.000205	9.87	1.51888	3.41	10.6295		CP	ceruloplasmin (ferroxidase)	upregulated
25	204846_at	0.04667	0.000144	10.6	1.84403	3.41	10.6295		CP	ceruloplasmin (ferroxidase)	upregulated
26	201311_s_at	0.01454	8.25e-06	19.3	4.04895	3.33	10.0561		SH3BGRL	SH3 domain binding glutamate rich protein like	upregulated
27	206693_at	0.01254	4.36e-06	22	4.41053	3.33	10.0561		IL7	interleukin 7	upregulated
28	213900_at	0.01254	4.29e-06	22.1	4.41937	3.28	9.71356		FAM189A2	family with sequence similarity 189 member A2	upregulated
29	215483_at	0.01363	6.25e-06	20.5	4.21198	3.22	9.31787		AKAP9	A-kinase anchoring protein 9	upregulated
30	203058_s_at	0.09963	0.000972	7.05	-0.032631	3.2	9.18959		PAPSS2	3'-phosphoadenosine 5'-phosphosulfate synthase 2	upregulated
31	216607_s_at	0.18194	0.00467	4.92	-1.70932	3.19	9.12611		LRRD1///CYP51A1	leucine rich repeats and death domain containing 1///cytochrome P450 family 51 subfamily A member 1	upregulated
32	232024_at	0.01593	9.33e-06	18.8	3.97349	3.19	9.12611		GIMAP2	GTPase, IMAP family member 2	upregulated
33	244050_at	0.04926	0.000168	10.3	1.70169	3.18	9.06307		HACD4	3-hydroxyacyl-CoA dehydratase 4	upregulated
34	205110_s_at	0.0512	0.000185	10.1	1.61241	3.16	8.9383		FGF13	fibroblast growth factor 13	upregulated
35	238673_at	0.09689	0.000846	7.26	0.110474	3.14	8.81524		SAMD12	sterile alpha motif domain containing 12	upregulated
36	204646_at	0.12131	0.00162	6.28	-0.571246	3.13	8.75435		DPYD	dihydropyrimidine dehydrogenase	upregulated
37	213110_s_at	0.368	0.0356	2.88	-3.92726	3.09	8.51496		COL4A5	collagen type IV alpha 5 chain	upregulated
38	225895_at	0.09456	0.000751	7.46	0.234148	3.08	8.45614		SYNPO2	synaptopodin 2	upregulated
39	205943_at	0.04431	0.00013	10.9	1.9363	3.05	8.28212		TDO2	tryptophan 2,3-dioxygenase	upregulated
40	225540_at	0.01363	6.31e-06	20.4	4.2066	3.04	8.22491		MAP2	microtubule associated protein 2	upregulated
41	208083_s_at	0.01275	4.75e-06	21.7	4.36443	3.04	8.22491		LOC100505984///ITGB6	uncharacterized LOC100505984///integrin subunit beta 6	upregulated
42	228796_at	0.02157	2.05e-05	16	3.4462	3.01	8.05564		CPNE4	copine 4	upregulated
43	224560_at	0.02019	1.65e-05	16.7	3.59982	3.01	8.05564		TIMP2	TIMP metallopeptidase inhibitor 2	upregulated
44	212192_at	0.12518	0.00177	6.16	-0.665885	3	8		KCTD12	potassium channel tetramerization domain containing 12	upregulated
45	235301_at	0.07596	0.000401	8.55	0.86674	2.99	7.94474		KIAA1324L	KIAA1324 like	upregulated
46	227253_at	0.03969	0.000114	11.2	2.05851	2.97	7.83536		CP	ceruloplasmin (ferroxidase)	upregulated
47	207935_s_at	0.0642	0.000286	9.19	1.19751	2.96	7.78124		KRT13	keratin 13	upregulated
48	202411_at	0.31258	0.0206	3.37	-3.33174	2.95	7.72749		IFI27	interferon alpha inducible protein 27	upregulated
49	1566764_at	0.16955	0.00402	5.1	-1.5463	2.94	7.67411		MACC1	metastasis associated in colon cancer 1	upregulated
50	219691_at	0.02949	4.88e-05	13.4	2.78321	2.94	7.67411		SAMD9	sterile alpha motif domain containing 9	upregulated
51	218656_s_at	0.0271	4.1e-05	13.9	2.92275	2.93	7.6211		LHFP	lipoma HMGIC fusion partner	upregulated
52	200878_at	0.0825	0.000522	8.07	0.60485	2.88	7.3615		EPAS1	endothelial PAS domain protein 1	upregulated
53	217771_at	0.0371	9.43e-05	11.6	2.22602	2.87	7.31065		GOLM1	golgi membrane protein 1	upregulated
54	221698_s_at	0.01649	1.15e-05	18.1	3.84228	2.86	7.26015		CLEC7A	C-type lectin domain family 7 member A	upregulated
55	203060_s_at	0.14734	0.00279	5.55	-1.14972	2.79	6.9163		PAPSS2	3'-phosphoadenosine 5'-phosphosulfate synthase 2	upregulated
56	230609_at	0.14585	0.00268	5.6	-1.10942	2.77	6.82108		CLINT1	clathrin interactor 1	upregulated
57	232151_at	0.03046	5.67e-05	12.9	2.66045	2.7	6.49802		MACC1	metastasis associated in colon cancer 1	upregulated
58	209618_at	0.14626	0.00271	5.59	-1.1192	2.67	6.36429		CTNND2	catenin delta 2	upregulated
59	220613_s_at	0.19503	0.00552	4.72	-1.89185	2.66	6.32033		SYTL2	synaptotagmin like 2	upregulated
60	225207_at	0.03361	6.82e-05	12.5	2.50539	2.65	6.27667		PDK4	pyruvate dehydrogenase kinase 4	upregulated
61	228462_at	0.02532	3.33e-05	14.5	3.08608	2.62	6.1475		IRX2	iroquois homeobox 2	upregulated
62	244317_at	0.05431	0.000222	9.71	1.4444	2.6	6.06287		KIAA1324L	KIAA1324 like	upregulated
63	209617_s_at	0.03594	8.35e-05	11.9	2.33271	2.6	6.06287		CTNND2	catenin delta 2	upregulated
64	1555854_at	0.03457	7.29e-05	12.3	2.44953	2.6	6.06287		LOC101930400///AKR1C2///AKR1C1	aldo-keto reductase family 1 member C2-like///aldo-keto reductase family 1, member C2///aldo-keto reductase family 1 member C1	upregulated
65	209473_at	0.02442	2.64e-05	15.2	3.26341	2.6	6.06287		ENTPD1	ectonucleoside triphosphate diphosphohydrolase 1	upregulated
66	229347_at	0.02019	1.76e-05	16.5	3.5552	2.6	6.06287		MIR4458///MIR4458HG	microRNA 4458///MIR4458 host gene	upregulated
67	225720_at	0.11474	0.00139	6.5	-0.411169	2.59	6.02099		SYNPO2	synaptopodin 2	upregulated
68	212905_at	0.08793	0.000644	7.71	0.390759	2.59	6.02099		CSTF2T	cleavage stimulation factor subunit 2, tau variant	upregulated
69	221596_s_at	0.0465	0.00014	10.7	1.87008	2.59	6.02099		RBM48	RNA binding motif protein 48	upregulated
70	219049_at	0.02341	2.44e-05	15.4	3.32031	2.59	6.02099		CSGALNACT1	chondroitin sulfate N-acetylgalactosaminyltransferase 1	upregulated
71	212188_at	0.10787	0.00122	6.7	-0.271667	2.57	5.93809		KCTD12	potassium channel tetramerization domain containing 12	upregulated
72	210663_s_at	0.01649	1.23e-05	17.8	3.79602	2.57	5.93809		KYNU	kynureninase	upregulated
73	215719_x_at	0.04869	0.000165	10.3	1.72247	2.56	5.89708		FAS	Fas cell surface death receptor	upregulated
74	221606_s_at	0.21867	0.0076	4.37	-2.24199	2.55	5.85634		HMGN5	high mobility group nucleosome binding domain 5	upregulated
75	216252_x_at	0.0271	4.06e-05	13.9	2.93047	2.55	5.85634		FAS	Fas cell surface death receptor	upregulated
76	207565_s_at	0.02626	3.65e-05	14.2	3.01501	2.55	5.85634		MR1	major histocompatibility complex, class I-related	upregulated
77	34031_i_at	0.21349	0.00713	4.44	-2.17138	2.53	5.77572		KRIT1	KRIT1, ankyrin repeat containing	upregulated
78	204780_s_at	0.01649	1.24e-05	17.8	3.79352	2.53	5.77572		FAS	Fas cell surface death receptor	upregulated
79	214452_at	0.0229	2.3e-05	15.6	3.36361	2.52	5.73582		BCAT1	branched chain amino acid transaminase 1	upregulated
80	226364_at	0.11172	0.00129	6.61	-0.332014	2.49	5.61778		HIP1	huntingtin interacting protein 1	upregulated
81	235016_at	0.07958	0.000457	8.31	0.737668	2.49	5.61778		REEP3	receptor accessory protein 3	upregulated
82	204140_at	0.01649	1.2e-05	17.9	3.81126	2.48	5.57897		TPST1	tyrosylprotein sulfotransferase 1	upregulated
83	229553_at	0.08589	0.000572	7.91	0.511855	2.47	5.54044		PGM2L1	phosphoglucomutase 2 like 1	upregulated
84	206346_at	0.03829	0.000106	11.4	2.12252	2.45	5.46416		PRLR	prolactin receptor	upregulated
85	204584_at	0.03457	7.4e-05	12.2	2.43669	2.45	5.46416		L1CAM	L1 cell adhesion molecule	upregulated
86	1553031_at	0.02949	5.12e-05	13.2	2.74503	2.45	5.46416		ADGRF4	adhesion G protein-coupled receptor F4	upregulated
87	211917_s_at	0.08729	0.000613	7.8	0.441206	2.44	5.42642		PRLR	prolactin receptor	upregulated
88	205822_s_at	0.34316	0.0287	3.07	-3.69547	2.42	5.35171		HMGCS1	3-hydroxy-3-methylglutaryl-CoA synthase 1	upregulated
89	212154_at	0.10932	0.00125	6.66	-0.294191	2.42	5.35171		SDC2	syndecan 2	upregulated
90	222073_at	0.07601	0.000406	8.53	0.855587	2.41	5.31474		COL4A3	collagen type IV alpha 3 chain	upregulated
91	205968_at	0.03224	6.46e-05	12.6	2.55188	2.41	5.31474		KCNS3	potassium voltage-gated channel modifier subfamily S member 3	upregulated
92	207012_at	0.25819	0.0114	3.94	-2.69036	2.4	5.27803		MMP16	matrix metallopeptidase 16	upregulated
93	235469_at	0.04759	0.000152	10.5	1.79774	2.39	5.24157		FAM133DP///FAM133B	family with sequence similarity 133, member A pseudogene///family with sequence similarity 133 member B	upregulated
94	235219_at	0.09963	0.000973	7.04	-0.0337379	2.38	5.20537		EXOC3-AS1	EXOC3 antisense RNA 1	upregulated
95	236313_at	0.14023	0.0024	5.75	-0.989717	2.37	5.16941		CDKN2B	cyclin dependent kinase inhibitor 2B	upregulated
96	229310_at	0.11283	0.00133	6.57	-0.360437	2.37	5.16941		KLHL29	kelch like family member 29	upregulated
97	237690_at	0.02532	3.29e-05	14.5	3.09447	2.37	5.16941		ADGRF4	adhesion G protein-coupled receptor F4	upregulated
98	204385_at	0.02019	1.84e-05	16.4	3.52437	2.37	5.16941		KYNU	kynureninase	upregulated
99	226344_at	0.23283	0.00893	4.2	-2.41811	2.35	5.09824		ZMAT1	zinc finger matrin-type 1	upregulated
100	216638_s_at	0.03457	7.37e-05	12.3	2.43948	2.35	5.09824		PRLR	prolactin receptor	upregulated
101	213411_at	0.09963	0.000935	7.11	0.0074222	2.34	5.06303		ADAM22	ADAM metallopeptidase domain 22	upregulated
102	203059_s_at	0.03631	8.55e-05	11.9	2.31164	2.34	5.06303		PAPSS2	3'-phosphoadenosine 5'-phosphosulfate synthase 2	upregulated
103	212630_at	0.11026	0.00127	6.63	-0.316588	2.33	5.02805		EXOC3	exocyst complex component 3	upregulated
104	208237_x_at	0.05147	0.00019	10	1.59088	2.32	4.99332		ADAM22	ADAM metallopeptidase domain 22	upregulated
105	217388_s_at	0.02949	5.06e-05	13.3	2.75449	2.32	4.99332		KYNU	kynureninase	upregulated
106	243198_at	0.02665	3.8e-05	14.1	2.98313	2.32	4.99332		TEX9	testis expressed 9	upregulated
107	220253_s_at	0.02019	1.88e-05	16.3	3.50711	2.32	4.99332		LRP12	LDL receptor related protein 12	upregulated
108	221044_s_at	0.05545	0.00023	9.63	1.40873	2.31	4.95883		TRIM6-TRIM34///TRIM34	TRIM6-TRIM34 readthrough///tripartite motif containing 34	upregulated
109	202269_x_at	0.04663	0.000143	10.7	1.85116	2.3	4.92458		GBP1	guanylate binding protein 1	upregulated
110	212158_at	0.02532	3.38e-05	14.4	3.07463	2.3	4.92458		SDC2	syndecan 2	upregulated
111	205425_at	0.06003	0.000262	9.36	1.28239	2.29	4.89056		HIP1	huntingtin interacting protein 1	upregulated
112	236046_at	0.02532	3.33e-05	14.5	3.08569	2.28	4.85678		CCDC127	coiled-coil domain containing 127	upregulated
113	226603_at	0.07596	0.000403	8.54	0.86384	2.27	4.82323		SAMD9L	sterile alpha motif domain containing 9 like	upregulated
114	207111_at	0.02949	5.3e-05	13.1	2.71537	2.27	4.82323		ADGRE1	adhesion G protein-coupled receptor E1	upregulated
115	204781_s_at	0.0229	2.29e-05	15.6	3.36584	2.27	4.82323		FAS	Fas cell surface death receptor	upregulated
116	237160_at	0.19511	0.00554	4.72	-1.8959	2.26	4.78991		CCDC83	coiled-coil domain containing 83	upregulated
117	205174_s_at	0.09651	0.000789	7.38	0.182897	2.26	4.78991		QPCT	glutaminyl-peptide cyclotransferase	upregulated
118	219439_at	0.08793	0.000646	7.71	0.388224	2.26	4.78991		C1GALT1	core 1 synthase, glycoprotein-N-acetylgalactosamine 3-beta-galactosyltransferase 1	upregulated
119	220414_at	0.04991	0.000175	10.2	1.66666	2.26	4.78991		CALML5	calmodulin like 5	upregulated
120	209504_s_at	0.08201	0.000508	8.12	0.631918	2.25	4.75683		PLEKHB1	pleckstrin homology domain containing B1	upregulated
121	1558080_s_at	0.23909	0.00944	4.14	-2.47937	2.24	4.72397		DNAJC3	DnaJ heat shock protein family (Hsp40) member C3	upregulated
122	204602_at	0.21636	0.00732	4.41	-2.20028	2.24	4.72397		DKK1	dickkopf WNT signaling pathway inhibitor 1	upregulated
123	202314_at	0.0943	0.00074	7.48	0.249045	2.23	4.69134		LRRD1///CYP51A1	leucine rich repeats and death domain containing 1///cytochrome P450 family 51 subfamily A member 1	upregulated
124	220387_s_at	0.10684	0.00119	6.74	-0.242739	2.22	4.65893		HHLA3	HERV-H LTR-associating 3	upregulated
125	203779_s_at	0.10529	0.00114	6.8	-0.195962	2.21	4.62675		MPZL2	myelin protein zero like 2	upregulated
126	222450_at	0.07734	0.000419	8.47	0.824267	2.2	4.59479		PMEPA1	prostate transmembrane protein, androgen induced 1	upregulated
127	212998_x_at	0.0556	0.000232	9.61	1.401	2.2	4.59479		LOC101060835///HLA-DQB1	HLA class II histocompatibility antigen, DQ beta 1 chain-like///major histocompatibility complex, class II, DQ beta 1	upregulated
128	225894_at	0.04663	0.000143	10.7	1.85184	2.2	4.59479		SYNPO2	synaptopodin 2	upregulated
129	223020_at	0.02546	3.45e-05	14.4	3.05958	2.2	4.59479		CLPTM1L	CLPTM1 like	upregulated
130	226515_at	0.02532	3.2e-05	14.6	3.1159	2.2	4.59479		CCDC127	coiled-coil domain containing 127	upregulated
131	203108_at	0.0518	0.000195	9.97	1.56274	2.19	4.56305		GPRC5A	G protein-coupled receptor class C group 5 member A	upregulated
132	206615_s_at	0.03848	0.000109	11.3	2.09745	2.19	4.56305		ADAM22	ADAM metallopeptidase domain 22	upregulated
133	1566766_a_at	0.02626	3.61e-05	14.2	3.02259	2.19	4.56305		MACC1	metastasis associated in colon cancer 1	upregulated
134	229030_at	0.15394	0.00317	5.39	-1.29112	2.18	4.53154		CAPN8	calpain 8	upregulated
135	220225_at	0.02532	2.8e-05	15	3.21749	2.18	4.53154		IRX4	iroquois homeobox 4	upregulated
136	1552470_a_at	0.32796	0.0246	3.21	-3.52603	2.17	4.50023		ABHD11	abhydrolase domain containing 11	upregulated
137	216623_x_at	0.21054	0.00671	4.5	-2.10526	2.17	4.50023		TOX3	TOX high mobility group box family member 3	upregulated
138	225458_at	0.0271	4.16e-05	13.8	2.91126	2.15	4.43828		PP7080	uncharacterized LOC25845	upregulated
139	208084_at	0.02949	5.19e-05	13.2	2.73397	2.14	4.40762		LOC100505984///ITGB6	uncharacterized LOC100505984///integrin subunit beta 6	upregulated
140	210959_s_at	0.02532	3.16e-05	14.6	3.12539	2.14	4.40762		SRD5A1	steroid 5 alpha-reductase 1	upregulated
141	229661_at	0.03984	0.000116	11.1	2.04353	2.13	4.37717		SALL4	spalt like transcription factor 4	upregulated
142	223434_at	0.0825	0.000523	8.07	0.602736	2.12	4.34694		GBP3	guanylate binding protein 3	upregulated
143	203758_at	0.07734	0.00042	8.46	0.821449	2.12	4.34694		CTSO	cathepsin O	upregulated
144	213992_at	0.10285	0.00107	6.89	-0.137213	2.11	4.31691		COL4A6	collagen type IV alpha 6 chain	upregulated
145	207862_at	0.02532	3.11e-05	14.7	3.13897	2.11	4.31691		UPK2	uroplakin 2	upregulated
146	209013_x_at	0.13174	0.00205	5.96	-0.820211	2.1	4.28709		TRIO	trio Rho guanine nucleotide exchange factor	upregulated
147	218532_s_at	0.03112	5.98e-05	12.8	2.61671	2.1	4.28709		FAM134B	family with sequence similarity 134 member B	upregulated
148	209676_at	0.10259	0.00106	6.91	-0.122148	2.09	4.25748		TFPI	tissue factor pathway inhibitor	upregulated
149	214769_at	0.08725	0.000601	7.83	0.461272	2.09	4.25748		CLCN4	chloride voltage-gated channel 4	upregulated
150	217767_at	0.03691	9.28e-05	11.7	2.2405	2.09	4.25748		C3	complement component 3	upregulated
151	217626_at	0.20695	0.00652	4.54	-2.07381	2.08	4.22807		AKR1C1	aldo-keto reductase family 1 member C1	upregulated
152	209040_s_at	0.14238	0.00252	5.68	-1.04022	2.08	4.22807		PSMB8	proteasome subunit beta 8	upregulated
153	204716_at	0.13174	0.00206	5.95	-0.825991	2.08	4.22807		CCDC6	coiled-coil domain containing 6	upregulated
154	204546_at	0.03545	8.12e-05	12	2.35668	2.08	4.22807		KIAA0513	KIAA0513	upregulated
155	227038_at	0.0543	0.00022	9.72	1.44902	2.07	4.19887		SGMS2	sphingomyelin synthase 2	upregulated
156	221305_s_at	0.29077	0.0163	3.59	-3.07576	2.06	4.16986		UGT1A3///UGT1A1///UGT1A9///UGT1A5///UGT1A8	UDP glucuronosyltransferase family 1 member A3///UDP glucuronosyltransferase family 1 member A1///UDP glucuronosyltransferase family 1 member A9///UDP glucuronosyltransferase family 1 member A5///UDP glucuronosyltransferase family 1 member A8	upregulated
157	203788_s_at	0.17888	0.00446	4.97	-1.65969	2.06	4.16986		SEMA3C	semaphorin 3C	upregulated
158	227985_at	0.03545	8.04e-05	12	2.3653	2.06	4.16986		LOC100506098	uncharacterized LOC100506098	upregulated
159	223686_at	0.03545	7.86e-05	12.1	2.3849	2.06	4.16986		TPK1	thiamin pyrophosphokinase 1	upregulated
160	206941_x_at	0.07305	0.000367	8.71	0.954214	2.05	4.14106		SEMA3E	semaphorin 3E	upregulated
161	210830_s_at	0.05147	0.000188	10.1	1.59809	2.05	4.14106		PON2	paraoxonase 2	upregulated
162	225496_s_at	0.02949	5.11e-05	13.2	2.74596	2.05	4.14106		SYTL2	synaptotagmin like 2	upregulated
163	219936_s_at	0.20356	0.00623	4.59	-2.02457	2.04	4.11246		GPR87	G protein-coupled receptor 87	upregulated
164	228855_at	0.03829	0.000103	11.4	2.14747	2.04	4.11246		NUDT7	nudix hydrolase 7	upregulated
165	201736_s_at	0.02532	3.12e-05	14.7	3.13666	2.04	4.11246		MARCH6	membrane associated ring-CH-type finger 6	upregulated
166	1569110_x_at	0.03119	6.07e-05	12.8	2.60423	2.03	4.08405		LOC728613	programmed cell death 6 pseudogene	upregulated
167	201367_s_at	0.39663	0.0451	2.68	-4.18203	2.02	4.05584		ZFP36L2	ZFP36 ring finger protein like 2	upregulated
168	226099_at	0.27836	0.014	3.74	-2.90846	2.02	4.05584		ELL2	elongation factor for RNA polymerase II 2	upregulated
169	216604_s_at	0.16842	0.00387	5.14	-1.50585	2.02	4.05584		SLC7A8	solute carrier family 7 member 8	upregulated
170	229285_at	0.06078	0.000269	9.32	1.25984	2.02	4.05584		RNASEL	ribonuclease L	upregulated
171	203415_at	0.02949	5.2e-05	13.2	2.73188	2.02	4.05584		PDCD6	programmed cell death 6	upregulated
172	204160_s_at	0.02532	3.32e-05	14.5	3.08945	2.02	4.05584		ENPP4	ectonucleotide pyrophosphatase/phosphodiesterase 4 (putative)	upregulated
173	216973_s_at	0.09154	0.000697	7.58	0.310585	2.01	4.02782		HOXB7	homeobox B7	upregulated
174	244194_at	0.02949	5.33e-05	13.1	2.71175	2.01	4.02782		ADAM22	ADAM metallopeptidase domain 22	upregulated
175	238551_at	0.02949	5.13e-05	13.2	2.74281	2.01	4.02782		FUT11	fucosyltransferase 11	upregulated
176	223836_at	0.35554	0.0323	2.96	-3.82185	2	4		FGFBP2	fibroblast growth factor binding protein 2	upregulated
177	209278_s_at	0.15408	0.00319	5.38	-1.29732	2	4		TFPI2	tissue factor pathway inhibitor 2	upregulated
178	231577_s_at	0.11474	0.00139	6.51	-0.404819	2	4		GBP1	guanylate binding protein 1	upregulated
179	219342_at	0.04836	0.000159	10.4	1.75292	1.99	3.97237		CASD1	CAS1 domain containing 1	upregulated
180	209656_s_at	0.14753	0.00284	5.53	-1.17165	1.98	3.94493		TMEM47	transmembrane protein 47	upregulated
181	226517_at	0.07538	0.000394	8.58	0.884475	1.98	3.94493		BCAT1	branched chain amino acid transaminase 1	upregulated
182	225670_at	0.02949	4.92e-05	13.3	2.77748	1.98	3.94493		FAM173B	family with sequence similarity 173 member B	upregulated
183	225668_at	0.0825	0.000524	8.07	0.60005	1.97	3.91768		FAM173B	family with sequence similarity 173 member B	upregulated
184	227803_at	0.0684	0.000319	8.98	1.09295	1.96	3.89062		ENPP5	ectonucleotide pyrophosphatase/phosphodiesterase 5 (putative)	upregulated
185	208812_x_at	0.28025	0.0143	3.72	-2.93477	1.95	3.86375		HLA-C	major histocompatibility complex, class I, C	upregulated
186	204417_at	0.14598	0.00269	5.6	-1.11304	1.95	3.86375		GALC	galactosylceramidase	upregulated
187	207605_x_at	0.12113	0.00159	6.31	-0.551113	1.95	3.86375		ZNF117	zinc finger protein 117	upregulated
188	227004_at	0.08578	0.000566	7.93	0.521539	1.95	3.86375		CDKL5	cyclin dependent kinase like 5	upregulated
189	207655_s_at	0.07792	0.000428	8.43	0.802021	1.95	3.86375		BLNK	B-cell linker	upregulated
190	233985_x_at	0.11591	0.00143	6.47	-0.436054	1.94	3.83706		PPP1R9A	protein phosphatase 1 regulatory subunit 9A	upregulated
191	221218_s_at	0.03768	9.95e-05	11.5	2.17899	1.94	3.83706		TPK1	thiamin pyrophosphokinase 1	upregulated
192	211138_s_at	0.03545	8.01e-05	12	2.36836	1.94	3.83706		KMO	kynurenine 3-monooxygenase (kynurenine 3-hydroxylase)	upregulated
193	219872_at	0.39583	0.0448	2.68	-4.17652	1.93	3.81055		FAM198B	family with sequence similarity 198 member B	upregulated
194	217097_s_at	0.34922	0.0307	3.01	-3.76702	1.93	3.81055		PHTF2	putative homeodomain transcription factor 2	upregulated
195	223596_at	0.18873	0.00514	4.8	-1.81513	1.93	3.81055		SLC12A6	solute carrier family 12 member 6	upregulated
196	206448_at	0.17257	0.00415	5.06	-1.58082	1.93	3.81055		ZNF365	zinc finger protein 365	upregulated
197	229163_at	0.12113	0.0016	6.3	-0.557647	1.93	3.81055		CAMK2N1	calcium/calmodulin dependent protein kinase II inhibitor 1	upregulated
198	213562_s_at	0.3213	0.0226	3.28	-3.43272	1.92	3.78423		SQLE	squalene epoxidase	upregulated
199	209894_at	0.20247	0.00614	4.6	-2.00939	1.92	3.78423		LEPROT///LEPR	leptin receptor overlapping transcript///leptin receptor	upregulated
200	203567_s_at	0.04814	0.000155	10.5	1.77915	1.92	3.78423		TRIM38	tripartite motif containing 38	upregulated
201	227740_at	0.39322	0.0438	2.7	-4.15141	1.91	3.75809		UHMK1	U2AF homology motif (UHM) kinase 1	upregulated
202	240304_s_at	0.14339	0.00256	5.66	-1.05745	1.91	3.75809		TMC5	transmembrane channel like 5	upregulated
203	226125_at	0.09963	0.000983	7.03	-0.0443827	1.91	3.75809		LOC100288152	uncharacterized LOC100288152	upregulated
204	201324_at	0.09518	0.000769	7.42	0.20948	1.91	3.75809		EMP1	epithelial membrane protein 1	upregulated
205	1552660_a_at	0.37718	0.0377	2.83	-3.99173	1.9	3.73213		C5orf22	chromosome 5 open reading frame 22	upregulated
206	205018_s_at	0.33491	0.0266	3.13	-3.61376	1.9	3.73213		MBNL2	muscleblind like splicing regulator 2	upregulated
207	208167_s_at	0.30845	0.0198	3.41	-3.28946	1.9	3.73213		MMP16	matrix metallopeptidase 16	upregulated
208	213721_at	0.12455	0.00174	6.18	-0.647275	1.9	3.73213		SOX2	SRY-box 2	upregulated
209	209417_s_at	0.05494	0.000225	9.68	1.42926	1.9	3.73213		IFI35	interferon induced protein 35	upregulated
210	208227_x_at	0.04931	0.00017	10.3	1.69576	1.9	3.73213		ADAM22	ADAM metallopeptidase domain 22	upregulated
211	218700_s_at	0.28312	0.0148	3.68	-2.97169	1.89	3.70635		RAB29	RAB29, member RAS oncogene family	upregulated
212	225721_at	0.14941	0.00296	5.48	-1.21377	1.89	3.70635		SYNPO2	synaptopodin 2	upregulated
213	224851_at	0.129	0.00193	6.04	-0.758819	1.89	3.70635		CDK6	cyclin dependent kinase 6	upregulated
214	208178_x_at	0.10633	0.00118	6.75	-0.231822	1.89	3.70635		TRIO	trio Rho guanine nucleotide exchange factor	upregulated
215	211653_x_at	0.09466	0.000756	7.45	0.227422	1.89	3.70635		LOC101930400///AKR1C2	aldo-keto reductase family 1 member C2-like///aldo-keto reductase family 1, member C2	upregulated
216	201876_at	0.06582	0.000298	9.11	1.15944	1.89	3.70635		PON2	paraoxonase 2	upregulated
217	215193_x_at	0.03691	9.21e-05	11.7	2.2466	1.89	3.70635		LOC101060835///LOC100996809///HLA-DRB4///HLA-DRB3///HLA-DRB1///HLA-DQB1	HLA class II histocompatibility antigen, DQ beta 1 chain-like///HLA class II histocompatibility antigen, DRB1-10 beta chain-like///major histocompatibility complex, class II, DR beta 4///major histocompatibility complex, class II, DR beta 3///major histocompatibility complex, class II, DR beta 1///major histocompatibility complex, class II, DQ beta 1	upregulated
218	216526_x_at	0.15595	0.00327	5.35	-1.32265	1.88	3.68075		HLA-C	major histocompatibility complex, class I, C	upregulated
219	205632_s_at	0.05694	0.000243	9.52	1.35523	1.87	3.65533		PIP5K1B	phosphatidylinositol-4-phosphate 5-kinase type 1 beta	upregulated
220	226031_at	0.03172	6.27e-05	12.7	2.57725	1.87	3.65533		VPS50	VPS50, EARP/GARPII complex subunit	upregulated
221	213093_at	0.12113	0.00158	6.32	-0.544435	1.86	3.63008		PRKCA	protein kinase C alpha	upregulated
222	209990_s_at	0.11583	0.00142	6.47	-0.431577	1.86	3.63008		GABBR2	gamma-aminobutyric acid type B receptor subunit 2	upregulated
223	204675_at	0.10259	0.00106	6.92	-0.118501	1.86	3.63008		SRD5A1	steroid 5 alpha-reductase 1	upregulated
224	204472_at	0.04555	0.000136	10.8	1.90006	1.86	3.63008		GEM	GTP binding protein overexpressed in skeletal muscle	upregulated
225	209146_at	0.03751	9.65e-05	11.6	2.20574	1.86	3.63008		MSMO1	methylsterol monooxygenase 1	upregulated
226	215108_x_at	0.31281	0.0206	3.37	-3.33476	1.85	3.605		TOX3	TOX high mobility group box family member 3	upregulated
227	223878_at	0.18121	0.00457	4.94	-1.68678	1.85	3.605		INPP4B	inositol polyphosphate-4-phosphatase type II B	upregulated
228	204779_s_at	0.0797	0.000467	8.27	0.716455	1.85	3.605		HOXB7	homeobox B7	upregulated
229	232893_at	0.05361	0.000217	9.75	1.46529	1.85	3.605		LMBRD2	LMBR1 domain containing 2	upregulated
230	209654_at	0.05066	0.000181	10.1	1.63649	1.85	3.605		ICE1	interactor of little elongation complex ELL subunit 1	upregulated
231	224687_at	0.03068	5.83e-05	12.9	2.63667	1.85	3.605		ANKIB1	ankyrin repeat and IBR domain containing 1	upregulated
232	203780_at	0.10879	0.00124	6.68	-0.285713	1.84	3.5801		MPZL2	myelin protein zero like 2	upregulated
233	242907_at	0.25461	0.011	3.98	-2.64801	1.83	3.55537		GBP2	guanylate binding protein 2	upregulated
234	231981_at	0.12794	0.00187	6.08	-0.723797	1.83	3.55537		PRLR	prolactin receptor	upregulated
235	212444_at	0.07016	0.000345	8.83	1.01575	1.83	3.55537		GPRC5A	G protein-coupled receptor class C group 5 member A	upregulated
236	204871_at	0.03969	0.000115	11.2	2.05253	1.83	3.55537		MTERF1	mitochondrial transcription termination factor 1	upregulated
237	203167_at	0.03631	8.57e-05	11.9	2.31007	1.83	3.55537		TIMP2	TIMP metallopeptidase inhibitor 2	upregulated
238	235003_at	0.36112	0.0339	2.92	-3.87614	1.82	3.53081		UHMK1	U2AF homology motif (UHM) kinase 1	upregulated
239	214774_x_at	0.28741	0.0156	3.63	-3.03054	1.82	3.53081		TOX3	TOX high mobility group box family member 3	upregulated
240	241247_at	0.16047	0.00345	5.28	-1.38157	1.82	3.53081		LINC01213	long intergenic non-protein coding RNA 1213	upregulated
241	235102_x_at	0.06525	0.000293	9.14	1.17535	1.82	3.53081		SNORD3D///SNORD3C///SNORD3B-2///SNORD3A///SNORD3B-1	small nucleolar RNA, C/D box 3D///small nucleolar RNA, C/D box 3C///small nucleolar RNA, C/D box 3B-2///small nucleolar RNA, C/D box 3A///small nucleolar RNA, C/D box 3B-1	upregulated
242	218901_at	0.0518	0.000195	9.97	1.56289	1.82	3.53081		PLSCR4	phospholipid scramblase 4	upregulated
243	235352_at	0.05147	0.000189	10	1.59605	1.82	3.53081		MR1	major histocompatibility complex, class I-related	upregulated
244	221646_s_at	0.03691	9.32e-05	11.7	2.23696	1.82	3.53081		ZDHHC11B///ZDHHC11	zinc finger DHHC-type containing 11B///zinc finger DHHC-type containing 11	upregulated
245	209281_s_at	0.03224	6.49e-05	12.6	2.54827	1.82	3.53081		ATP2B1	ATPase plasma membrane Ca2+ transporting 1	upregulated
246	228617_at	0.30222	0.0182	3.49	-3.19625	1.81	3.50642		XAF1	XIAP associated factor 1	upregulated
247	212298_at	0.03829	0.000104	11.4	2.14011	1.81	3.50642		NRP1	neuropilin 1	upregulated
248	203200_s_at	0.11243	0.00132	6.58	-0.351958	1.8	3.4822		MTRR	5-methyltetrahydrofolate-homocysteine methyltransferase reductase	upregulated
249	205352_at	0.03545	7.98e-05	12.1	2.37166	1.8	3.4822		SERPINI1	serpin family I member 1	upregulated
250	229072_at	0.25207	0.0107	4.01	-2.61766	1.79	3.45815		RAB30	RAB30, member RAS oncogene family	upregulated
251	230769_at	0.12739	0.00186	6.09	-0.715535	1.79	3.45815		DENND2C	DENN domain containing 2C	upregulated
252	214718_at	0.07208	0.00036	8.75	0.974579	1.79	3.45815		GATAD1	GATA zinc finger domain containing 1	upregulated
253	229815_at	0.12081	0.00155	6.35	-0.519729	1.78	3.43426		TMEM161B-AS1	TMEM161B antisense RNA 1	upregulated
254	218967_s_at	0.10155	0.00102	6.97	-0.0850152	1.78	3.43426		PTER	phosphotriesterase related	upregulated
255	205548_s_at	0.08105	0.000495	8.17	0.657284	1.78	3.43426		BTG3	BTG anti-proliferation factor 3	upregulated
256	226935_s_at	0.03545	8.17e-05	12	2.35134	1.78	3.43426		CLPTM1L	CLPTM1 like	upregulated
257	224829_at	0.28773	0.0158	3.62	-3.04331	1.77	3.41054		CPEB4	cytoplasmic polyadenylation element binding protein 4	upregulated
258	219156_at	0.19095	0.00523	4.78	-1.83425	1.77	3.41054		SYNJ2BP-COX16///SYNJ2BP	SYNJ2BP-COX16 readthrough///synaptojanin 2 binding protein	upregulated
259	1556267_at	0.03406	7.04e-05	12.4	2.47903	1.77	3.41054		MYRFL	myelin regulatory factor-like	upregulated
260	221585_at	0.32662	0.0239	3.23	-3.49774	1.76	3.38698		CACNG4	calcium voltage-gated channel auxiliary subunit gamma 4	upregulated
261	235626_at	0.1358	0.00223	5.85	-0.908637	1.76	3.38698		CAMK1D	calcium/calmodulin dependent protein kinase ID	upregulated
262	228390_at	0.07423	0.000375	8.67	0.934866	1.76	3.38698		RAB30	RAB30, member RAS oncogene family	upregulated
263	235577_at	0.32595	0.0236	3.24	-3.48262	1.75	3.36359		ZNF652	zinc finger protein 652	upregulated
264	209917_s_at	0.09689	0.000835	7.29	0.124758	1.75	3.36359		TP53TG1	TP53 target 1 (non-protein coding)	upregulated
265	231849_at	0.05694	0.000247	9.49	1.34208	1.75	3.36359		KRT80	keratin 80	upregulated
266	207144_s_at	0.04759	0.000152	10.5	1.79489	1.75	3.36359		CITED1	Cbp/p300 interacting transactivator with Glu/Asp rich carboxy-terminal domain 1	upregulated
267	201737_s_at	0.04667	0.000145	10.6	1.83941	1.75	3.36359		MARCH6	membrane associated ring-CH-type finger 6	upregulated
268	230831_at	0.16842	0.00387	5.14	-1.50624	1.74	3.34035		FRMD5	FERM domain containing 5	upregulated
269	224331_s_at	0.0797	0.000474	8.24	0.700435	1.74	3.34035		MRPL36	mitochondrial ribosomal protein L36	upregulated
270	238460_at	0.28666	0.0155	3.64	-3.02208	1.73	3.31728		FAM83A	family with sequence similarity 83 member A	upregulated
271	232338_at	0.26298	0.0121	3.88	-2.7535	1.73	3.31728		ZNF431	zinc finger protein 431	upregulated
272	204873_at	0.11829	0.00147	6.42	-0.467344	1.73	3.31728		PEX1	peroxisomal biogenesis factor 1	upregulated
273	225457_s_at	0.0747	0.000385	8.62	0.907789	1.73	3.31728		OLMALINC///PP7080	oligodendrocyte maturation-associated long intergenic non-coding RNA///uncharacterized LOC25845	upregulated
274	243755_at	0.05287	0.000208	9.84	1.50467	1.73	3.31728		PRLR	prolactin receptor	upregulated
275	211538_s_at	0.05228	0.000201	9.92	1.53876	1.73	3.31728		HSPA2	heat shock protein family A (Hsp70) member 2	upregulated
276	210223_s_at	0.04836	0.000159	10.4	1.75787	1.73	3.31728		MR1	major histocompatibility complex, class I-related	upregulated
277	203606_at	0.08725	0.000604	7.82	0.456912	1.72	3.29436		NDUFS6	NADH:ubiquinone oxidoreductase subunit S6	upregulated
278	234311_s_at	0.04937	0.000172	10.3	1.68485	1.72	3.29436		LOC101927446///GTPBP10	uncharacterized LOC101927446///GTP binding protein 10	upregulated
279	217996_at	0.33874	0.0275	3.1	-3.64928	1.71	3.27161		PHLDA1	pleckstrin homology like domain family A member 1	upregulated
280	228302_x_at	0.28493	0.0151	3.66	-2.9944	1.71	3.27161		CAMK2N1	calcium/calmodulin dependent protein kinase II inhibitor 1	upregulated
281	218820_at	0.15595	0.00327	5.35	-1.32144	1.71	3.27161		C14orf132	chromosome 14 open reading frame 132	upregulated
282	223614_at	0.05636	0.000236	9.58	1.38393	1.71	3.27161		MMP16	matrix metallopeptidase 16	upregulated
283	208226_x_at	0.03829	0.000107	11.3	2.11079	1.71	3.27161		ADAM22	ADAM metallopeptidase domain 22	upregulated
284	1568764_x_at	0.09246	0.000712	7.54	0.288052	1.7	3.24901		LOC728613///PDCD6	programmed cell death 6 pseudogene///programmed cell death 6	upregulated
285	215023_s_at	0.08516	0.00055	7.98	0.55209	1.7	3.24901		PEX1	peroxisomal biogenesis factor 1	upregulated
286	235296_at	0.06656	0.000308	9.05	1.12726	1.7	3.24901		EIF5A2	eukaryotic translation initiation factor 5A2	upregulated
287	225152_at	0.04619	0.000139	10.7	1.88171	1.7	3.24901		ZNF622	zinc finger protein 622	upregulated
288	212977_at	0.16842	0.00387	5.14	-1.50528	1.69	3.22657		ACKR3	atypical chemokine receptor 3	upregulated
289	1568763_s_at	0.07016	0.000343	8.84	1.02215	1.69	3.22657		LOC102724884///LOC728613///PDCD6	uncharacterized LOC102724884///programmed cell death 6 pseudogene///programmed cell death 6	upregulated
290	205148_s_at	0.04836	0.000158	10.4	1.75938	1.69	3.22657		CLCN4	chloride voltage-gated channel 4	upregulated
291	235341_at	0.37245	0.0365	2.85	-3.95616	1.68	3.20428		DNAJC3	DnaJ heat shock protein family (Hsp40) member C3	upregulated
292	228382_at	0.18662	0.00504	4.83	-1.79407	1.68	3.20428		OTULIN	OTU deubiquitinase with linear linkage specificity	upregulated
293	211355_x_at	0.17368	0.0042	5.04	-1.59341	1.68	3.20428		LEPROT///LEPR	leptin receptor overlapping transcript///leptin receptor	upregulated
294	211427_s_at	0.15383	0.00316	5.39	-1.28648	1.68	3.20428		KCNJ13	potassium voltage-gated channel subfamily J member 13	upregulated
295	218510_x_at	0.11176	0.0013	6.61	-0.335776	1.68	3.20428		FAM134B	family with sequence similarity 134 member B	upregulated
296	229446_at	0.05287	0.000208	9.84	1.50541	1.68	3.20428		LOC101929977	uncharacterized LOC101929977	upregulated
297	1552665_at	0.03684	8.76e-05	11.8	2.29093	1.68	3.20428		JMJD1C-AS1	JMJD1C antisense RNA 1	upregulated
298	1552716_at	0.21701	0.0074	4.4	-2.21286	1.67	3.18215		SPEF2	sperm flagellar 2	upregulated
299	236282_at	0.07499	0.000388	8.61	0.900064	1.67	3.18215		LOC101927420	uncharacterized LOC101927420	upregulated
300	237943_at	0.35828	0.0334	2.93	-3.85829	1.66	3.16017		TMCC1	transmembrane and coiled-coil domain family 1	upregulated
301	53720_at	0.12364	0.00169	6.22	-0.616399	1.66	3.16017		C19orf66	chromosome 19 open reading frame 66	upregulated
302	238681_at	0.28479	0.015	3.67	-2.9899	1.65	3.13834		GDPD1	glycerophosphodiester phosphodiesterase domain containing 1	upregulated
303	221595_at	0.09689	0.000843	7.27	0.115004	1.65	3.13834		RBM48	RNA binding motif protein 48	upregulated
304	1559361_at	0.0825	0.000519	8.08	0.609508	1.65	3.13834		LOC101927668///MACC1	uncharacterized LOC101927668///metastasis associated in colon cancer 1	upregulated
305	234989_at	0.30999	0.0201	3.39	-3.30863	1.64	3.11666		MIR612///NEAT1	microRNA 612///nuclear paraspeckle assembly transcript 1 (non-protein coding)	upregulated
306	221195_at	0.27124	0.0132	3.8	-2.8465	1.64	3.11666		RNFT1	ring finger protein, transmembrane 1	upregulated
307	213577_at	0.23076	0.00872	4.22	-2.39184	1.64	3.11666		SQLE	squalene epoxidase	upregulated
308	1556499_s_at	0.14683	0.00274	5.57	-1.13258	1.64	3.11666		COL1A1	collagen type I alpha 1 chain	upregulated
309	210241_s_at	0.12886	0.00191	6.05	-0.747826	1.64	3.11666		TP53TG1	TP53 target 1 (non-protein coding)	upregulated
310	1554190_s_at	0.12687	0.00184	6.1	-0.706803	1.64	3.11666		PLEKHS1	pleckstrin homology domain containing S1	upregulated
311	1563900_at	0.12081	0.00154	6.35	-0.51928	1.64	3.11666		FAM83B	family with sequence similarity 83 member B	upregulated
312	204279_at	0.11829	0.00147	6.42	-0.470491	1.64	3.11666		PSMB9	proteasome subunit beta 9	upregulated
313	224688_at	0.11405	0.00137	6.53	-0.391411	1.64	3.11666		TMEM248	transmembrane protein 248	upregulated
314	202948_at	0.33122	0.0257	3.17	-3.57352	1.63	3.09513		IL1R1	interleukin 1 receptor type 1	upregulated
315	229193_at	0.27355	0.0134	3.78	-2.86607	1.63	3.09513		LUC7L3	LUC7 like 3 pre-mRNA splicing factor	upregulated
316	211466_at	0.24569	0.0101	4.06	-2.55702	1.63	3.09513		NFIB	nuclear factor I B	upregulated
317	235722_at	0.22566	0.00818	4.29	-2.32249	1.63	3.09513		SYNJ2BP-COX16///SYNJ2BP	SYNJ2BP-COX16 readthrough///synaptojanin 2 binding protein	upregulated
318	203610_s_at	0.10269	0.00107	6.9	-0.133776	1.63	3.09513		TRIM38	tripartite motif containing 38	upregulated
319	228948_at	0.09198	0.000705	7.56	0.298714	1.63	3.09513		EPHA4	EPH receptor A4	upregulated
320	220155_s_at	0.03751	9.67e-05	11.6	2.20391	1.63	3.09513		BRD9	bromodomain containing 9	upregulated
321	215716_s_at	0.18489	0.00491	4.86	-1.7637	1.62	3.07375		ATP2B1	ATPase plasma membrane Ca2+ transporting 1	upregulated
322	211356_x_at	0.18151	0.0046	4.94	-1.69301	1.62	3.07375		LEPROT///LEPR	leptin receptor overlapping transcript///leptin receptor	upregulated
323	218676_s_at	0.1502	0.00301	5.46	-1.23189	1.62	3.07375		PCTP	phosphatidylcholine transfer protein	upregulated
324	1559957_a_at	0.12837	0.0019	6.06	-0.739252	1.62	3.07375		LOC642852	uncharacterized LOC642852	upregulated
325	232306_at	0.10715	0.0012	6.73	-0.250952	1.62	3.07375		CDH26	cadherin 26	upregulated
326	208885_at	0.08793	0.000629	7.75	0.415409	1.62	3.07375		LCP1	lymphocyte cytosolic protein 1	upregulated
327	228110_x_at	0.17131	0.0041	5.07	-1.56779	1.61	3.05252		RABGEF1	RAB guanine nucleotide exchange factor 1	upregulated
328	1554588_a_at	0.11391	0.00136	6.54	-0.385484	1.61	3.05252		TTC30B	tetratricopeptide repeat domain 30B	upregulated
329	1554547_at	0.05545	0.00023	9.63	1.40782	1.61	3.05252		FAM13C	family with sequence similarity 13 member C	upregulated
330	219200_at	0.03768	0.000101	11.5	2.16927	1.61	3.05252		FASTKD3	FAST kinase domains 3	upregulated
331	226757_at	0.22924	0.0085	4.25	-2.36425	1.6	3.03143		IFIT2	interferon induced protein with tetratricopeptide repeats 2	upregulated
332	219496_at	0.16403	0.00362	5.22	-1.43354	1.6	3.03143		SOWAHC	sosondowah ankyrin repeat domain family member C	upregulated
333	1553627_s_at	0.09963	0.000984	7.03	-0.0454998	1.6	3.03143		EFCAB13	EF-hand calcium binding domain 13	upregulated
334	201818_at	0.04869	0.000163	10.4	1.73229	1.6	3.03143		LPCAT1	lysophosphatidylcholine acyltransferase 1	upregulated
335	204573_at	0.03768	0.0001	11.5	2.17034	1.6	3.03143		CROT	carnitine O-octanoyltransferase	upregulated
336	231859_at	0.21712	0.00743	4.39	-2.21706	1.59	3.01049		C14orf132	chromosome 14 open reading frame 132	upregulated
337	209737_at	0.08516	0.000553	7.97	0.545915	1.59	3.01049		MAGI2	membrane associated guanylate kinase, WW and PDZ domain containing 2	upregulated
338	232661_s_at	0.26021	0.0117	3.92	-2.7125	1.58	2.9897		RBM48	RNA binding motif protein 48	upregulated
339	232914_s_at	0.18194	0.00463	4.93	-1.70015	1.58	2.9897		SYTL2	synaptotagmin like 2	upregulated
340	1554406_a_at	0.14908	0.0029	5.5	-1.19376	1.58	2.9897		CLEC7A	C-type lectin domain family 7 member A	upregulated
341	210179_at	0.11474	0.0014	6.5	-0.414435	1.58	2.9897		KCNJ13	potassium voltage-gated channel subfamily J member 13	upregulated
342	218347_at	0.09815	0.000892	7.18	0.0558777	1.58	2.9897		TYW1	tRNA-yW synthesizing protein 1 homolog	upregulated
343	1558105_a_at	0.09806	0.000877	7.21	0.0736168	1.58	2.9897		SLC9A7	solute carrier family 9 member A7	upregulated
344	211354_s_at	0.07596	0.000403	8.54	0.863061	1.58	2.9897		LEPROT///LEPR	leptin receptor overlapping transcript///leptin receptor	upregulated
345	202073_at	0.07208	0.000358	8.76	0.978944	1.58	2.9897		OPTN	optineurin	upregulated
346	213836_s_at	0.06663	0.00031	9.04	1.12226	1.58	2.9897		WIPI1	WD repeat domain, phosphoinositide interacting 1	upregulated
347	229061_s_at	0.05307	0.000213	9.79	1.48356	1.58	2.9897		SLC25A13	solute carrier family 25 member 13	upregulated
348	228250_at	0.30973	0.0201	3.39	-3.30511	1.57	2.96905		FNIP1	folliculin interacting protein 1	upregulated
349	209699_x_at	0.25463	0.0111	3.97	-2.65264	1.57	2.96905		LOC101930400///AKR1C2	aldo-keto reductase family 1 member C2-like///aldo-keto reductase family 1, member C2	upregulated
350	243181_at	0.16862	0.00395	5.12	-1.52808	1.57	2.96905		ANKIB1	ankyrin repeat and IBR domain containing 1	upregulated
351	227629_at	0.08799	0.000654	7.69	0.374771	1.57	2.96905		PRLR	prolactin receptor	upregulated
352	226702_at	0.28628	0.0154	3.65	-3.01341	1.56	2.94854		CMPK2	cytidine/uridine monophosphate kinase 2	upregulated
353	218309_at	0.19114	0.00529	4.77	-1.84568	1.56	2.94854		CAMK2N1	calcium/calmodulin dependent protein kinase II inhibitor 1	upregulated
354	201963_at	0.05147	0.00019	10	1.58857	1.56	2.94854		ACSL1	acyl-CoA synthetase long-chain family member 1	upregulated
355	229450_at	0.36854	0.0357	2.87	-3.9317	1.55	2.92817		IFIT3	interferon induced protein with tetratricopeptide repeats 3	upregulated
356	242201_at	0.25135	0.0106	4.02	-2.60878	1.55	2.92817		PMS2P5	PMS1 homolog 2, mismatch repair system component pseudogene 5	upregulated
357	219797_at	0.12518	0.00177	6.16	-0.666027	1.55	2.92817		MGAT4A	mannosyl (alpha-1,3-)-glycoprotein beta-1,4-N-acetylglucosaminyltransferase, isozyme A	upregulated
358	235032_at	0.10368	0.00109	6.87	-0.151055	1.55	2.92817		DNAJC21	DnaJ heat shock protein family (Hsp40) member C21	upregulated
359	213134_x_at	0.09963	0.000964	7.06	-0.0243666	1.55	2.92817		BTG3	BTG anti-proliferation factor 3	upregulated
360	241495_at	0.38031	0.0387	2.8	-4.01891	1.54	2.90795		CCNL1	cyclin L1	upregulated
361	1557321_a_at	0.12226	0.00164	6.26	-0.585345	1.54	2.90795		CAPN14	calpain 14	upregulated
362	238877_at	0.09689	0.000812	7.33	0.153888	1.54	2.90795		EYA4	EYA transcriptional coactivator and phosphatase 4	upregulated
363	219368_at	0.08516	0.000551	7.98	0.549956	1.54	2.90795		NAP1L2	nucleosome assembly protein 1 like 2	upregulated
364	201095_at	0.05307	0.000212	9.8	1.48433	1.54	2.90795		DAP	death associated protein	upregulated
365	204151_x_at	0.25598	0.0113	3.95	-2.67394	1.53	2.88786		AKR1C1	aldo-keto reductase family 1 member C1	upregulated
366	211056_s_at	0.13816	0.00232	5.79	-0.951515	1.53	2.88786		SRD5A1	steroid 5 alpha-reductase 1	upregulated
367	223249_at	0.12255	0.00165	6.26	-0.592138	1.53	2.88786		CLDN12	claudin 12	upregulated
368	243027_at	0.11536	0.00141	6.48	-0.425715	1.53	2.88786		IGSF5	immunoglobulin superfamily member 5	upregulated
369	204161_s_at	0.09689	0.000829	7.3	0.131523	1.53	2.88786		ENPP4	ectonucleotide pyrophosphatase/phosphodiesterase 4 (putative)	upregulated
370	202748_at	0.09431	0.000745	7.47	0.24173	1.53	2.88786		GBP2	guanylate binding protein 2	upregulated
371	222453_at	0.06644	0.000304	9.07	1.13877	1.53	2.88786		CYBRD1	cytochrome b reductase 1	upregulated
372	224828_at	0.30538	0.0188	3.45	-3.23615	1.52	2.86791		CPEB4	cytoplasmic polyadenylation element binding protein 4	upregulated
373	212364_at	0.22487	0.00811	4.3	-2.31334	1.52	2.86791		MYO1B	myosin IB	upregulated
374	229354_at	0.19527	0.00556	4.72	-1.89926	1.52	2.86791		AHRR	aryl-hydrocarbon receptor repressor	upregulated
375	224901_at	0.18496	0.00492	4.86	-1.76697	1.52	2.86791		SCD5	stearoyl-CoA desaturase 5	upregulated
376	226550_at	0.10573	0.00115	6.79	-0.208699	1.52	2.86791		SLC9A7	solute carrier family 9 member A7	upregulated
377	201847_at	0.09689	0.000834	7.29	0.125895	1.52	2.86791		LIPA	lipase A, lysosomal acid type	upregulated
378	223655_at	0.07958	0.000449	8.34	0.754376	1.52	2.86791		CD163L1	CD163 molecule like 1	upregulated
379	222449_at	0.0747	0.000384	8.63	0.911875	1.52	2.86791		PMEPA1	prostate transmembrane protein, androgen induced 1	upregulated
380	238794_at	0.04869	0.000164	10.3	1.7255	1.52	2.86791		SFR1	SWI5 dependent homologous recombination repair protein 1	upregulated
381	227210_at	0.40133	0.0467	2.65	-4.21968	1.51	2.8481		SFMBT2	Scm-like with four mbt domains 2	upregulated
382	203639_s_at	0.30473	0.0187	3.46	-3.22788	1.51	2.8481		FGFR2	fibroblast growth factor receptor 2	upregulated
383	206247_at	0.14579	0.00267	5.61	-1.10503	1.51	2.8481		MICB	MHC class I polypeptide-related sequence B	upregulated
384	241359_at	0.14238	0.00251	5.69	-1.03959	1.51	2.8481		TLCD2	TLC domain containing 2	upregulated
385	211828_s_at	0.13934	0.00237	5.76	-0.97708	1.51	2.8481		TNIK	TRAF2 and NCK interacting kinase	upregulated
386	225785_at	0.12359	0.00169	6.23	-0.612238	1.51	2.8481		REEP3	receptor accessory protein 3	upregulated
387	226348_at	0.08035	0.000482	8.21	0.683511	1.51	2.8481		FUT11	fucosyltransferase 11	upregulated
388	208180_s_at	0.06975	0.000336	8.88	1.04142	1.51	2.8481		HIST1H4H	histone cluster 1, H4h	upregulated
389	216944_s_at	0.05295	0.000209	9.83	1.4988	1.51	2.8481		ITPR1	inositol 1,4,5-trisphosphate receptor type 1	upregulated
390	1557352_at	0.0528	0.000206	9.86	1.51473	1.51	2.8481		SQLE	squalene epoxidase	upregulated
391	226995_at	0.04759	0.000151	10.5	1.80285	1.51	2.8481		LOC642852	uncharacterized LOC642852	upregulated
392	217591_at	0.38754	0.0418	2.74	-4.10189	1.5	2.82843		SKIL	SKI-like proto-oncogene	upregulated
393	218273_s_at	0.26929	0.013	3.81	-2.8328	1.5	2.82843		PDP1	pyruvate dehyrogenase phosphatase catalytic subunit 1	upregulated
394	208161_s_at	0.16333	0.00359	5.23	-1.42405	1.5	2.82843		ABCC3	ATP binding cassette subfamily C member 3	upregulated
395	225285_at	0.14753	0.00282	5.54	-1.16401	1.5	2.82843		BCAT1	branched chain amino acid transaminase 1	upregulated
396	242817_at	0.09518	0.000772	7.41	0.205111	1.5	2.82843		PGLYRP2	peptidoglycan recognition protein 2	upregulated
397	218008_at	0.06644	0.000306	9.06	1.13285	1.5	2.82843		TMEM248	transmembrane protein 248	upregulated
398	226186_at	0.05006	0.000178	10.2	1.65243	1.5	2.82843		TMOD2	tropomodulin 2	upregulated
399	208503_s_at	0.14426	0.00262	5.63	-1.08565	1.49	2.80889		GATAD1	GATA zinc finger domain containing 1	upregulated
400	32088_at	0.13374	0.00213	5.91	-0.859691	1.49	2.80889		BLZF1	basic leucine zipper nuclear factor 1	upregulated
401	214500_at	0.12302	0.00167	6.24	-0.599975	1.49	2.80889		H2AFY	H2A histone family member Y	upregulated
402	204361_s_at	0.10715	0.0012	6.73	-0.249372	1.49	2.80889		SKAP2	src kinase associated phosphoprotein 2	upregulated
403	1554062_at	0.10259	0.00105	6.92	-0.117131	1.49	2.80889		XG	Xg blood group	upregulated
404	232028_at	0.09689	0.000802	7.35	0.165658	1.49	2.80889		ZNF678	zinc finger protein 678	upregulated
405	228065_at	0.08527	0.000555	7.97	0.541689	1.49	2.80889		BCL9L	B-cell CLL/lymphoma 9-like	upregulated
406	219553_at	0.07736	0.000422	8.46	0.817887	1.49	2.80889		NME7	NME/NM23 family member 7	upregulated
407	236835_at	0.32316	0.0229	3.27	-3.45156	1.48	2.78949		FUT8-AS1	FUT8 antisense RNA 1	upregulated
408	227616_at	0.27124	0.0132	3.8	-2.84538	1.48	2.78949		BCL9L	B-cell CLL/lymphoma 9-like	upregulated
409	227522_at	0.13174	0.00205	5.96	-0.819053	1.48	2.78949		CMBL	carboxymethylenebutenolidase homolog	upregulated
410	212930_at	0.09963	0.000961	7.06	-0.0211222	1.48	2.78949		ATP2B1	ATPase plasma membrane Ca2+ transporting 1	upregulated
411	242345_at	0.04744	0.000148	10.6	1.81914	1.48	2.78949		COL28A1	collagen type XXVIII alpha 1 chain	upregulated
412	222562_s_at	0.33508	0.0267	3.13	-3.61743	1.47	2.77022		TNKS2	tankyrase 2	upregulated
413	210385_s_at	0.25463	0.0111	3.97	-2.6544	1.47	2.77022		ERAP1	endoplasmic reticulum aminopeptidase 1	upregulated
414	221304_at	0.09496	0.000762	7.43	0.218139	1.47	2.77022		UGT1A3///UGT1A1///UGT1A9///UGT1A5///UGT1A8	UDP glucuronosyltransferase family 1 member A3///UDP glucuronosyltransferase family 1 member A1///UDP glucuronosyltransferase family 1 member A9///UDP glucuronosyltransferase family 1 member A5///UDP glucuronosyltransferase family 1 member A8	upregulated
415	229294_at	0.07958	0.000459	8.3	0.73394	1.47	2.77022		JPH3	junctophilin 3	upregulated
416	228909_at	0.0747	0.000382	8.64	0.915001	1.47	2.77022		LOC642852	uncharacterized LOC642852	upregulated
417	244404_at	0.06853	0.000323	8.95	1.07953	1.47	2.77022		STXBP4	syntaxin binding protein 4	upregulated
418	201688_s_at	0.35609	0.0324	2.96	-3.82648	1.46	2.75108		TPD52	tumor protein D52	upregulated
419	244669_at	0.26767	0.0128	3.83	-2.81353	1.46	2.75108		SNORD50B///SNORD50A	small nucleolar RNA, C/D box 50B///small nucleolar RNA, C/D box 50A	upregulated
420	216594_x_at	0.26063	0.0117	3.92	-2.71622	1.46	2.75108		AKR1C1	aldo-keto reductase family 1 member C1	upregulated
421	225931_s_at	0.21681	0.00736	4.4	-2.20676	1.46	2.75108		RNF213	ring finger protein 213	upregulated
422	224559_at	0.19696	0.00572	4.68	-1.93195	1.46	2.75108		MALAT1	metastasis associated lung adenocarcinoma transcript 1 (non-protein coding)	upregulated
423	211602_s_at	0.12819	0.00189	6.07	-0.735183	1.46	2.75108		TRPC1	transient receptor potential cation channel subfamily C member 1	upregulated
424	210886_x_at	0.11474	0.00139	6.5	-0.410762	1.46	2.75108		TP53TG1	TP53 target 1 (non-protein coding)	upregulated
425	210962_s_at	0.11323	0.00135	6.55	-0.375709	1.46	2.75108		AKAP9	A-kinase anchoring protein 9	upregulated
426	213258_at	0.09689	0.000808	7.34	0.157841	1.46	2.75108		TFPI	tissue factor pathway inhibitor	upregulated
427	212498_at	0.08725	0.000605	7.82	0.454902	1.46	2.75108		MARCH6	membrane associated ring-CH-type finger 6	upregulated
428	203738_at	0.0797	0.000471	8.26	0.70812	1.46	2.75108		C5orf22	chromosome 5 open reading frame 22	upregulated
429	202600_s_at	0.40294	0.0475	2.63	-4.23818	1.45	2.73208		NRIP1	nuclear receptor interacting protein 1	upregulated
430	1553691_at	0.29341	0.0169	3.56	-3.11566	1.45	2.73208		B3GALNT2	beta-1,3-N-acetylgalactosaminyltransferase 2	upregulated
431	236591_at	0.2316	0.00879	4.21	-2.40107	1.45	2.73208		MIR4458///MIR4458HG	microRNA 4458///MIR4458 host gene	upregulated
432	203199_s_at	0.13476	0.00218	5.88	-0.885217	1.45	2.73208		MTRR	5-methyltetrahydrofolate-homocysteine methyltransferase reductase	upregulated
433	202270_at	0.12616	0.00181	6.13	-0.687319	1.45	2.73208		GBP1	guanylate binding protein 1	upregulated
434	228042_at	0.12482	0.00175	6.18	-0.652655	1.45	2.73208		ADPRH	ADP-ribosylarginine hydrolase	upregulated
435	210476_s_at	0.12423	0.00172	6.2	-0.633346	1.45	2.73208		PRLR	prolactin receptor	upregulated
436	244443_at	0.08793	0.000651	7.69	0.380275	1.45	2.73208		LINC01578	long intergenic non-protein coding RNA 1578	upregulated
437	203775_at	0.07958	0.000454	8.32	0.74369	1.45	2.73208		SLC25A13	solute carrier family 25 member 13	upregulated
438	202710_at	0.0701	0.000341	8.85	1.02753	1.45	2.73208		BET1	Bet1 golgi vesicular membrane trafficking protein	upregulated
439	235698_at	0.34186	0.0281	3.09	-3.6707	1.44	2.71321		ZFP90	ZFP90 zinc finger protein	upregulated
440	210130_s_at	0.21398	0.00717	4.43	-2.17749	1.44	2.71321		TM7SF2	transmembrane 7 superfamily member 2	upregulated
441	204451_at	0.15394	0.00318	5.39	-1.29221	1.44	2.71321		FZD1	frizzled class receptor 1	upregulated
442	220246_at	0.14585	0.00268	5.6	-1.10974	1.44	2.71321		CAMK1D	calcium/calmodulin dependent protein kinase ID	upregulated
443	203518_at	0.10987	0.00127	6.64	-0.308867	1.44	2.71321		LYST	lysosomal trafficking regulator	upregulated
444	204734_at	0.10021	0.001	6.99	-0.0671434	1.44	2.71321		KRT15	keratin 15	upregulated
445	219440_at	0.07212	0.000361	8.74	0.970524	1.44	2.71321		RAI2	retinoic acid induced 2	upregulated
446	1560916_a_at	0.05694	0.000243	9.52	1.35461	1.44	2.71321		DPY19L1	dpy-19 like 1	upregulated
447	213042_s_at	0.36486	0.0349	2.89	-3.9075	1.43	2.69447		ATP2A3	ATPase sarcoplasmic/endoplasmic reticulum Ca2+ transporting 3	upregulated
448	201117_s_at	0.29613	0.0172	3.54	-3.13694	1.43	2.69447		CPE	carboxypeptidase E	upregulated
449	208003_s_at	0.27756	0.0138	3.75	-2.89457	1.43	2.69447		NFAT5	nuclear factor of activated T-cells 5	upregulated
450	216899_s_at	0.14932	0.00293	5.49	-1.20577	1.43	2.69447		SKAP2	src kinase associated phosphoprotein 2	upregulated
451	219370_at	0.12518	0.00177	6.16	-0.666696	1.43	2.69447		RPRM	reprimo, TP53 dependent G2 arrest mediator candidate	upregulated
452	214787_at	0.09728	0.000863	7.23	0.0904011	1.43	2.69447		DENND4A	DENN domain containing 4A	upregulated
453	223898_at	0.07958	0.00046	8.3	0.731467	1.43	2.69447		ZNF670	zinc finger protein 670	upregulated
454	203827_at	0.07937	0.000446	8.35	0.762586	1.43	2.69447		WIPI1	WD repeat domain, phosphoinositide interacting 1	upregulated
455	216603_at	0.06582	0.000299	9.11	1.15752	1.43	2.69447		SLC7A8	solute carrier family 7 member 8	upregulated
456	217911_s_at	0.05502	0.000226	9.66	1.4237	1.43	2.69447		BAG3	BCL2 associated athanogene 3	upregulated
457	223079_s_at	0.38713	0.0416	2.74	-4.09763	1.42	2.67586		GLS	glutaminase	upregulated
458	203710_at	0.34445	0.0291	3.05	-3.70896	1.42	2.67586		ITPR1	inositol 1,4,5-trisphosphate receptor type 1	upregulated
459	205306_x_at	0.15324	0.00311	5.41	-1.26822	1.42	2.67586		KMO	kynurenine 3-monooxygenase (kynurenine 3-hydroxylase)	upregulated
460	243000_at	0.08793	0.00064	7.72	0.397305	1.42	2.67586		CDK6	cyclin dependent kinase 6	upregulated
461	206928_at	0.34892	0.0303	3.02	-3.75372	1.41	2.65737		ZNF124	zinc finger protein 124	upregulated
462	222679_s_at	0.31318	0.0207	3.36	-3.34004	1.41	2.65737		DCUN1D1	defective in cullin neddylation 1 domain containing 1	upregulated
463	221773_at	0.16763	0.00381	5.16	-1.48807	1.41	2.65737		ELK3	ELK3, ETS transcription factor	upregulated
464	1555772_a_at	0.14238	0.00251	5.69	-1.03798	1.41	2.65737		CDC25A	cell division cycle 25A	upregulated
465	225275_at	0.12578	0.0018	6.14	-0.681363	1.41	2.65737		EDIL3	EGF like repeats and discoidin domains 3	upregulated
466	228184_at	0.11299	0.00134	6.56	-0.368975	1.41	2.65737		DISP1	dispatched RND transporter family member 1	upregulated
467	226387_at	0.10021	0.001	6.99	-0.0666224	1.41	2.65737		RSBN1L	round spermatid basic protein 1 like	upregulated
468	206658_at	0.08799	0.000655	7.68	0.37378	1.41	2.65737		UPK3B	uroplakin 3B	upregulated
469	229299_at	0.08793	0.000651	7.69	0.379518	1.41	2.65737		NADK2	NAD kinase 2, mitochondrial	upregulated
470	201537_s_at	0.08224	0.000513	8.1	0.621734	1.41	2.65737		DUSP3	dual specificity phosphatase 3	upregulated
471	205880_at	0.07958	0.000457	8.31	0.738627	1.41	2.65737		PRKD1	protein kinase D1	upregulated
472	1558834_s_at	0.23145	0.00877	4.21	-2.3988	1.4	2.63902		AKNAD1	AKNA domain containing 1	upregulated
473	235408_x_at	0.21569	0.00725	4.42	-2.19096	1.4	2.63902		ZNF117	zinc finger protein 117	upregulated
474	210665_at	0.18435	0.00483	4.88	-1.74717	1.4	2.63902		TFPI	tissue factor pathway inhibitor	upregulated
475	202022_at	0.09963	0.000951	7.08	-0.0102233	1.4	2.63902		ALDOC	aldolase, fructose-bisphosphate C	upregulated
476	220740_s_at	0.08633	0.000576	7.9	0.503936	1.4	2.63902		SLC12A6	solute carrier family 12 member 6	upregulated
477	222134_at	0.0797	0.000469	8.26	0.711437	1.4	2.63902		DDO	D-aspartate oxidase	upregulated
478	215195_at	0.0797	0.000464	8.28	0.723096	1.4	2.63902		PRKCA	protein kinase C alpha	upregulated
479	228950_s_at	0.07734	0.000418	8.47	0.827103	1.4	2.63902		WLS	wntless Wnt ligand secretion mediator	upregulated
480	219684_at	0.07732	0.000416	8.48	0.83186	1.4	2.63902		RTP4	receptor transporter protein 4	upregulated
481	220342_x_at	0.37587	0.0374	2.83	-3.98292	1.39	2.62079		EDEM3	ER degradation enhancing alpha-mannosidase like protein 3	upregulated
482	1563833_at	0.32542	0.0235	3.25	-3.47837	1.39	2.62079		INPP4B	inositol polyphosphate-4-phosphatase type II B	upregulated
483	204654_s_at	0.30793	0.0195	3.42	-3.27295	1.39	2.62079		TFAP2A	transcription factor AP-2 alpha	upregulated
484	201295_s_at	0.30479	0.0187	3.46	-3.22865	1.39	2.62079		WSB1	WD repeat and SOCS box containing 1	upregulated
485	221553_at	0.12837	0.0019	6.06	-0.740072	1.39	2.62079		MAGT1	magnesium transporter 1	upregulated
486	1555420_a_at	0.10573	0.00116	6.77	-0.218439	1.39	2.62079		KLF7	Kruppel like factor 7	upregulated
487	219631_at	0.0943	0.000741	7.48	0.248038	1.39	2.62079		LRP12	LDL receptor related protein 12	upregulated
488	206068_s_at	0.08793	0.000649	7.7	0.383	1.39	2.62079		ACADL	acyl-CoA dehydrogenase, long chain	upregulated
489	232116_at	0.06644	0.000306	9.06	1.13346	1.39	2.62079		GRHL3	grainyhead like transcription factor 3	upregulated
490	221210_s_at	0.06582	0.0003	9.1	1.15356	1.39	2.62079		NPL	N-acetylneuraminate pyruvate lyase	upregulated
491	211423_s_at	0.06287	0.000279	9.24	1.22166	1.39	2.62079		SC5D	sterol-C5-desaturase	upregulated
492	219313_at	0.34912	0.0304	3.01	-3.75905	1.38	2.60268		GRAMD1C	GRAM domain containing 1C	upregulated
493	231102_at	0.21625	0.0073	4.41	-2.19736	1.38	2.60268		CROT	carnitine O-octanoyltransferase	upregulated
494	206695_x_at	0.19285	0.0054	4.75	-1.86757	1.38	2.60268		ZNF43	zinc finger protein 43	upregulated
495	213018_at	0.14598	0.0027	5.59	-1.11496	1.38	2.60268		GATAD1	GATA zinc finger domain containing 1	upregulated
496	207057_at	0.14339	0.00259	5.65	-1.07096	1.38	2.60268		SLC16A7	solute carrier family 16 member 7	upregulated
497	217889_s_at	0.12391	0.0017	6.22	-0.621144	1.38	2.60268		CYBRD1	cytochrome b reductase 1	upregulated
498	1554089_s_at	0.09689	0.000842	7.27	0.115727	1.38	2.60268		SBDSP1///SBDS	Shwachman-Bodian-Diamond syndrome pseudogene 1///SBDS ribosome assembly guanine nucleotide exchange factor	upregulated
499	202083_s_at	0.09019	0.000685	7.61	0.328679	1.38	2.60268		SEC14L1	SEC14 like lipid binding 1	upregulated
500	210664_s_at	0.08954	0.000675	7.63	0.343531	1.38	2.60268		TFPI	tissue factor pathway inhibitor	upregulated
501	233047_at	0.14675	0.00272	5.58	-1.12491	1.37	2.58471		FRMD7	FERM domain containing 7	upregulated
502	221561_at	0.13174	0.00206	5.95	-0.825245	1.37	2.58471		SOAT1	sterol O-acyltransferase 1	upregulated
503	227896_at	0.10431	0.0011	6.85	-0.162841	1.37	2.58471		BCCIP	BRCA2 and CDKN1A interacting protein	upregulated
504	218269_at	0.09518	0.000772	7.41	0.205946	1.37	2.58471		DROSHA	drosha ribonuclease III	upregulated
505	219857_at	0.09456	0.000751	7.46	0.233738	1.37	2.58471		PLEKHS1	pleckstrin homology domain containing S1	upregulated
506	238337_s_at	0.08105	0.000495	8.17	0.6575	1.37	2.58471		DNAJC21	DnaJ heat shock protein family (Hsp40) member C21	upregulated
507	209310_s_at	0.05694	0.000245	9.5	1.34652	1.37	2.58471		CASP4	caspase 4	upregulated
508	229385_s_at	0.3213	0.0225	3.29	-3.43169	1.36	2.56685		TINCR	tissue differentiation-inducing non-protein coding RNA	upregulated
509	210057_at	0.32039	0.0223	3.29	-3.42004	1.36	2.56685		LOC101060386///BOLA2///SMG1	putative uncharacterized SMG1-like protein///bolA family member 2///SMG1, nonsense mediated mRNA decay associated PI3K related kinase	upregulated
510	242915_at	0.28493	0.0152	3.66	-2.99861	1.36	2.56685		ZNF682	zinc finger protein 682	upregulated
511	200984_s_at	0.18392	0.00477	4.89	-1.73319	1.36	2.56685		CD59	CD59 molecule	upregulated
512	229283_at	0.16472	0.00368	5.2	-1.45026	1.36	2.56685		LOC728613	programmed cell death 6 pseudogene	upregulated
513	235371_at	0.15394	0.00317	5.39	-1.28891	1.36	2.56685		GXYLT2	glucoside xylosyltransferase 2	upregulated
514	206685_at	0.12579	0.0018	6.14	-0.682793	1.36	2.56685		HCG4	HLA complex group 4 (non-protein coding)	upregulated
515	33148_at	0.11474	0.0014	6.5	-0.412589	1.36	2.56685		ZFR	zinc finger RNA binding protein	upregulated
516	205992_s_at	0.09689	0.000854	7.25	0.101562	1.36	2.56685		IL15	interleukin 15	upregulated
517	201325_s_at	0.13824	0.00232	5.79	-0.953766	1.35	2.54912		EMP1	epithelial membrane protein 1	upregulated
518	228585_at	0.13374	0.00213	5.9	-0.862723	1.35	2.54912		ENTPD1	ectonucleoside triphosphate diphosphohydrolase 1	upregulated
519	1555827_at	0.12455	0.00174	6.18	-0.648897	1.35	2.54912		CCNL1	cyclin L1	upregulated
520	224569_s_at	0.11283	0.00133	6.57	-0.364418	1.35	2.54912		IRF2BP2	interferon regulatory factor 2 binding protein 2	upregulated
521	217744_s_at	0.06857	0.000328	8.92	1.06496	1.35	2.54912		PERP	PERP, TP53 apoptosis effector	upregulated
522	201428_at	0.06525	0.000294	9.14	1.17383	1.35	2.54912		CLDN4	claudin 4	upregulated
523	212365_at	0.32634	0.0237	3.24	-3.4862	1.34	2.53151		MYO1B	myosin IB	upregulated
524	227697_at	0.25586	0.0113	3.96	-2.67207	1.34	2.53151		SOCS3	suppressor of cytokine signaling 3	upregulated
525	207702_s_at	0.17717	0.00438	4.99	-1.63962	1.34	2.53151		MAGI2	membrane associated guanylate kinase, WW and PDZ domain containing 2	upregulated
526	209387_s_at	0.16842	0.00385	5.15	-1.49907	1.34	2.53151		TM4SF1	transmembrane 4 L six family member 1	upregulated
527	237411_at	0.13802	0.0023	5.8	-0.944422	1.34	2.53151		ADAMTS6	ADAM metallopeptidase with thrombospondin type 1 motif 6	upregulated
528	208228_s_at	0.09987	0.000991	7.01	-0.0536823	1.34	2.53151		FGFR2	fibroblast growth factor receptor 2	upregulated
529	212792_at	0.07039	0.000348	8.82	1.00888	1.34	2.53151		DPY19L1	dpy-19 like 1	upregulated
530	216713_at	0.37963	0.0386	2.81	-4.0152	1.33	2.51403		KRIT1	KRIT1, ankyrin repeat containing	upregulated
531	216248_s_at	0.32981	0.0252	3.18	-3.5539	1.33	2.51403		NR4A2	nuclear receptor subfamily 4 group A member 2	upregulated
532	213424_at	0.25373	0.0109	3.99	-2.63795	1.33	2.51403		KIAA0895	KIAA0895	upregulated
533	201718_s_at	0.21701	0.00742	4.39	-2.21575	1.33	2.51403		EPB41L2	erythrocyte membrane protein band 4.1 like 2	upregulated
534	206530_at	0.19696	0.00573	4.68	-1.93268	1.33	2.51403		RAB30	RAB30, member RAS oncogene family	upregulated
535	227628_at	0.14753	0.00284	5.53	-1.17143	1.33	2.51403		GPX8	glutathione peroxidase 8 (putative)	upregulated
536	241382_at	0.09456	0.000752	7.45	0.23186	1.33	2.51403		PCP4L1	Purkinje cell protein 4 like 1	upregulated
537	221750_at	0.09287	0.000719	7.53	0.279069	1.33	2.51403		HMGCS1	3-hydroxy-3-methylglutaryl-CoA synthase 1	upregulated
538	209218_at	0.06998	0.000339	8.86	1.03289	1.33	2.51403		SQLE	squalene epoxidase	upregulated
539	207431_s_at	0.31887	0.0217	3.32	-3.39145	1.32	2.49666		DEGS1	delta 4-desaturase, sphingolipid 1	upregulated
540	224682_at	0.2918	0.0164	3.58	-3.08621	1.32	2.49666		ANKIB1	ankyrin repeat and IBR domain containing 1	upregulated
541	204820_s_at	0.26251	0.012	3.89	-2.74233	1.32	2.49666		BTN3A2///BTN3A3	butyrophilin subfamily 3 member A2///butyrophilin subfamily 3 member A3	upregulated
542	210282_at	0.25463	0.011	3.97	-2.65178	1.32	2.49666		ZMYM2	zinc finger MYM-type containing 2	upregulated
543	236027_at	0.13174	0.00204	5.97	-0.814013	1.32	2.49666		SFR1	SWI5 dependent homologous recombination repair protein 1	upregulated
544	209958_s_at	0.13111	0.00201	5.98	-0.802068	1.32	2.49666		BBS9	Bardet-Biedl syndrome 9	upregulated
545	203810_at	0.11894	0.00149	6.4	-0.481502	1.32	2.49666		DNAJB4	DnaJ heat shock protein family (Hsp40) member B4	upregulated
546	204621_s_at	0.07792	0.000429	8.42	0.800778	1.32	2.49666		NR4A2	nuclear receptor subfamily 4 group A member 2	upregulated
547	235952_at	0.36895	0.0358	2.87	-3.93414	1.31	2.47942		DGKH	diacylglycerol kinase eta	upregulated
548	231121_at	0.34487	0.0292	3.05	-3.71537	1.31	2.47942		HPS3	HPS3, biogenesis of lysosomal organelles complex 2 subunit 1	upregulated
549	236533_at	0.28666	0.0155	3.64	-3.02046	1.31	2.47942		ASAP1	ArfGAP with SH3 domain, ankyrin repeat and PH domain 1	upregulated
550	215034_s_at	0.24569	0.0101	4.06	-2.55739	1.31	2.47942		TM4SF1	transmembrane 4 L six family member 1	upregulated
551	205730_s_at	0.20917	0.00664	4.52	-2.0943	1.31	2.47942		ABLIM3	actin binding LIM protein family member 3	upregulated
552	215033_at	0.18194	0.00464	4.93	-1.70248	1.31	2.47942		TM4SF1	transmembrane 4 L six family member 1	upregulated
553	209684_at	0.1502	0.00299	5.46	-1.22788	1.31	2.47942		RIN2	Ras and Rab interactor 2	upregulated
554	213472_at	0.14238	0.00251	5.69	-1.03842	1.31	2.47942		HNRNPH1	heterogeneous nuclear ribonucleoprotein H1 (H)	upregulated
555	206675_s_at	0.13862	0.00234	5.78	-0.961777	1.31	2.47942		SKIL	SKI-like proto-oncogene	upregulated
556	238122_at	0.13374	0.00213	5.91	-0.862442	1.31	2.47942		RBM12B	RNA binding motif protein 12B	upregulated
557	224480_s_at	0.12081	0.00155	6.35	-0.520938	1.31	2.47942		GPAT3	glycerol-3-phosphate acyltransferase 3	upregulated
558	219793_at	0.09689	0.000825	7.3	0.136327	1.31	2.47942		SNX16	sorting nexin 16	upregulated
559	215465_at	0.08578	0.000565	7.94	0.524147	1.31	2.47942		ABCA12	ATP binding cassette subfamily A member 12	upregulated
560	205500_at	0.08569	0.000561	7.95	0.531118	1.31	2.47942		C5	complement component 5	upregulated
561	228523_at	0.07773	0.000425	8.44	0.809738	1.31	2.47942		NANOS1	nanos C2HC-type zinc finger 1	upregulated
562	234120_at	0.06853	0.000324	8.95	1.07657	1.31	2.47942		LOC105376379	uncharacterized LOC105376379	upregulated
563	235215_at	0.26767	0.0128	3.83	-2.81316	1.3	2.46229		ERCC4	ERCC excision repair 4, endonuclease catalytic subunit	upregulated
564	205347_s_at	0.22952	0.00854	4.24	-2.36932	1.3	2.46229		TMSB15B///TMSB15A	thymosin beta 15B///thymosin beta 15a	upregulated
565	218321_x_at	0.19735	0.0058	4.67	-1.94535	1.29	2.44528		STYXL1	serine/threonine/tyrosine interacting-like 1	upregulated
566	225922_at	0.10687	0.00119	6.73	-0.244813	1.29	2.44528		FNIP2	folliculin interacting protein 2	upregulated
567	232020_at	0.09968	0.000986	7.02	-0.0483105	1.29	2.44528		SMURF2	SMAD specific E3 ubiquitin protein ligase 2	upregulated
568	1555785_a_at	0.09963	0.000924	7.12	0.0190728	1.29	2.44528		XRN1	5'-3' exoribonuclease 1	upregulated
569	210085_s_at	0.08578	0.000563	7.94	0.526909	1.29	2.44528		ANXA9	annexin A9	upregulated
570	202501_at	0.0825	0.000522	8.07	0.604702	1.29	2.44528		MAPRE2	microtubule associated protein RP/EB family member 2	upregulated
571	213385_at	0.29077	0.0163	3.59	-3.07604	1.28	2.42839		CHN2	chimerin 2	upregulated
572	208792_s_at	0.26307	0.0122	3.88	-2.75697	1.28	2.42839		CLU	clusterin	upregulated
573	209425_at	0.25587	0.0113	3.96	-2.67272	1.28	2.42839		C1QTNF3-AMACR///AMACR	C1QTNF3-AMACR readthrough (NMD candidate)///alpha-methylacyl-CoA racemase	upregulated
574	204460_s_at	0.22436	0.00804	4.31	-2.30329	1.28	2.42839		RAD1	RAD1 checkpoint DNA exonuclease	upregulated
575	223599_at	0.22196	0.00781	4.34	-2.27122	1.28	2.42839		TRIM6	tripartite motif containing 6	upregulated
576	214290_s_at	0.21846	0.00757	4.37	-2.23716	1.28	2.42839		HIST2H2AA4///HIST2H2AA3	histone cluster 2, H2aa4///histone cluster 2, H2aa3	upregulated
577	227012_at	0.18461	0.00486	4.87	-1.75293	1.28	2.42839		SLC25A40	solute carrier family 25 member 40	upregulated
578	229256_at	0.15136	0.00305	5.44	-1.2471	1.28	2.42839		PGM2L1	phosphoglucomutase 2 like 1	upregulated
579	242943_at	0.13476	0.00217	5.88	-0.879145	1.28	2.42839		ST8SIA4	ST8 alpha-N-acetyl-neuraminide alpha-2,8-sialyltransferase 4	upregulated
580	209693_at	0.3826	0.0397	2.78	-4.04664	1.27	2.41162		ASTN2	astrotactin 2	upregulated
581	203085_s_at	0.34718	0.03	3.03	-3.74324	1.27	2.41162		TGFB1	transforming growth factor beta 1	upregulated
582	208926_at	0.32434	0.0233	3.26	-3.46746	1.27	2.41162		NEU1	neuraminidase 1 (lysosomal sialidase)	upregulated
583	202688_at	0.28016	0.0143	3.72	-2.93307	1.27	2.41162		TNFSF10	tumor necrosis factor superfamily member 10	upregulated
584	244043_at	0.21269	0.007	4.46	-2.15134	1.27	2.41162		TFDP2	transcription factor Dp-2	upregulated
585	200983_x_at	0.16607	0.00374	5.18	-1.46917	1.27	2.41162		CD59	CD59 molecule	upregulated
586	227176_at	0.15301	0.00309	5.42	-1.26348	1.27	2.41162		SLC2A13	solute carrier family 2 member 13	upregulated
587	235643_at	0.14287	0.00253	5.68	-1.04714	1.27	2.41162		SAMD9L	sterile alpha motif domain containing 9 like	upregulated
588	211712_s_at	0.13476	0.00219	5.87	-0.892362	1.27	2.41162		ANXA9	annexin A9	upregulated
589	206114_at	0.13476	0.00217	5.88	-0.881874	1.27	2.41162		EPHA4	EPH receptor A4	upregulated
590	227335_at	0.1204	0.00153	6.37	-0.506855	1.27	2.41162		DIDO1	death inducer-obliterator 1	upregulated
591	207275_s_at	0.11275	0.00132	6.58	-0.356543	1.27	2.41162		ACSL1	acyl-CoA synthetase long-chain family member 1	upregulated
592	203611_at	0.10795	0.00122	6.69	-0.274873	1.27	2.41162		TERF2	telomeric repeat binding factor 2	upregulated
593	218706_s_at	0.10633	0.00118	6.75	-0.233787	1.27	2.41162		GRAMD3	GRAM domain containing 3	upregulated
594	200974_at	0.10155	0.00102	6.96	-0.087889	1.27	2.41162		ACTA2	actin, alpha 2, smooth muscle, aorta	upregulated
595	200985_s_at	0.09154	0.0007	7.57	0.306039	1.27	2.41162		CD59	CD59 molecule	upregulated
596	225265_at	0.0889	0.000665	7.66	0.358261	1.27	2.41162		RBMS1	RNA binding motif single stranded interacting protein 1	upregulated
597	226375_at	0.08026	0.00048	8.22	0.688331	1.27	2.41162		LMTK2	lemur tyrosine kinase 2	upregulated
598	214684_at	0.06853	0.000321	8.97	1.08661	1.27	2.41162		MEF2A	myocyte enhancer factor 2A	upregulated
599	233294_at	0.20513	0.00637	4.56	-2.04876	1.26	2.39496		DENND2C	DENN domain containing 2C	upregulated
600	203954_x_at	0.18554	0.00495	4.85	-1.7729	1.26	2.39496		CLDN3	claudin 3	upregulated
601	1552283_s_at	0.18205	0.00468	4.91	-1.7134	1.26	2.39496		ZDHHC11B///ZDHHC11	zinc finger DHHC-type containing 11B///zinc finger DHHC-type containing 11	upregulated
602	218432_at	0.14683	0.00273	5.58	-1.12948	1.26	2.39496		FBXO3	F-box protein 3	upregulated
603	203789_s_at	0.10529	0.00113	6.82	-0.185782	1.26	2.39496		SEMA3C	semaphorin 3C	upregulated
604	221581_s_at	0.09806	0.000872	7.22	0.079234	1.26	2.39496		LAT2	linker for activation of T-cells family member 2	upregulated
605	202863_at	0.09518	0.000773	7.41	0.204077	1.26	2.39496		SP100	SP100 nuclear antigen	upregulated
606	208696_at	0.0867	0.000585	7.88	0.489164	1.26	2.39496		CCT5	chaperonin containing TCP1 subunit 5	upregulated
607	211654_x_at	0.06853	0.000326	8.94	1.07211	1.26	2.39496		HLA-DQB1	major histocompatibility complex, class II, DQ beta 1	upregulated
608	242722_at	0.36468	0.0349	2.89	-3.90604	1.25	2.37841		LMO7	LIM domain 7	upregulated
609	223281_s_at	0.32634	0.0238	3.24	-3.4894	1.25	2.37841		COX15	COX15, cytochrome c oxidase assembly homolog	upregulated
610	202581_at	0.24038	0.00958	4.12	-2.49565	1.25	2.37841		HSPA1B///HSPA1A	heat shock protein family A (Hsp70) member 1B///heat shock protein family A (Hsp70) member 1A	upregulated
611	202375_at	0.21311	0.0071	4.44	-2.16704	1.25	2.37841		SEC24D	SEC24 homolog D, COPII coat complex component	upregulated
612	224875_at	0.18935	0.00517	4.8	-1.82017	1.25	2.37841		C5orf24	chromosome 5 open reading frame 24	upregulated
613	230487_at	0.16403	0.00362	5.22	-1.43265	1.25	2.37841		C6orf99	chromosome 6 open reading frame 99	upregulated
614	211711_s_at	0.15047	0.00302	5.45	-1.23576	1.25	2.37841		PTEN	phosphatase and tensin homolog	upregulated
615	207117_at	0.12981	0.00198	6.01	-0.781076	1.25	2.37841		ZNF117	zinc finger protein 117	upregulated
616	225124_at	0.11829	0.00148	6.42	-0.470987	1.25	2.37841		PPP1R9B	protein phosphatase 1 regulatory subunit 9B	upregulated
617	203638_s_at	0.09246	0.000714	7.54	0.286111	1.25	2.37841		FGFR2	fibroblast growth factor receptor 2	upregulated
618	1563629_a_at	0.08725	0.000601	7.83	0.460592	1.25	2.37841		ERVK13-1	endogenous retrovirus group K13 member 1	upregulated
619	218669_at	0.06853	0.000325	8.94	1.07335	1.25	2.37841		RAP2C	RAP2C, member of RAS oncogene family	upregulated
620	208791_at	0.25847	0.0115	3.94	-2.69379	1.24	2.36199		CLU	clusterin	upregulated
621	203180_at	0.21636	0.00731	4.41	-2.19987	1.24	2.36199		ALDH1A3	aldehyde dehydrogenase 1 family member A3	upregulated
622	213419_at	0.17785	0.0044	4.99	-1.64541	1.24	2.36199		APBB2	amyloid beta precursor protein binding family B member 2	upregulated
623	210102_at	0.16426	0.00363	5.22	-1.43765	1.24	2.36199		VWA5A	von Willebrand factor A domain containing 5A	upregulated
624	213552_at	0.14128	0.00244	5.72	-1.00834	1.24	2.36199		GLCE	glucuronic acid epimerase	upregulated
625	226460_at	0.13071	0.00201	5.99	-0.797472	1.24	2.36199		FNIP2	folliculin interacting protein 2	upregulated
626	210224_at	0.11176	0.0013	6.61	-0.336058	1.24	2.36199		MR1	major histocompatibility complex, class I-related	upregulated
627	209641_s_at	0.08793	0.000643	7.71	0.391939	1.24	2.36199		ABCC3	ATP binding cassette subfamily C member 3	upregulated
628	225502_at	0.38839	0.042	2.73	-4.10655	1.23	2.34567		DOCK8	dedicator of cytokinesis 8	upregulated
629	225912_at	0.34266	0.0285	3.07	-3.68695	1.23	2.34567		TP53INP1	tumor protein p53 inducible nuclear protein 1	upregulated
630	209140_x_at	0.19114	0.00526	4.78	-1.83906	1.23	2.34567		HLA-B	major histocompatibility complex, class I, B	upregulated
631	203481_at	0.14753	0.00283	5.53	-1.16607	1.23	2.34567		SLF2	SMC5-SMC6 complex localization factor 2	upregulated
632	228124_at	0.12665	0.00183	6.11	-0.70093	1.23	2.34567		ABHD12	abhydrolase domain containing 12	upregulated
633	223247_at	0.12507	0.00176	6.17	-0.656159	1.23	2.34567		MED10	mediator complex subunit 10	upregulated
634	227240_at	0.12084	0.00156	6.34	-0.529206	1.23	2.34567		NGEF	neuronal guanine nucleotide exchange factor	upregulated
635	202719_s_at	0.10259	0.00107	6.9	-0.128444	1.23	2.34567		TES	testin LIM domain protein	upregulated
636	216468_s_at	0.08566	0.000559	7.95	0.534275	1.23	2.34567		ZNF682	zinc finger protein 682	upregulated
637	1552671_a_at	0.0825	0.000525	8.06	0.598899	1.23	2.34567		SLC9A7	solute carrier family 9 member A7	upregulated
638	210868_s_at	0.06975	0.000337	8.88	1.03984	1.23	2.34567		ELOVL6	ELOVL fatty acid elongase 6	upregulated
639	227034_at	0.06857	0.000329	8.92	1.06407	1.23	2.34567		SOWAHC	sosondowah ankyrin repeat domain family member C	upregulated
640	221830_at	0.40107	0.0463	2.65	-4.21238	1.22	2.32947		RAP2A	RAP2A, member of RAS oncogene family	upregulated
641	230893_at	0.31137	0.0203	3.38	-3.32053	1.22	2.32947		DNAJC21	DnaJ heat shock protein family (Hsp40) member C21	upregulated
642	238562_at	0.26855	0.0129	3.82	-2.82526	1.22	2.32947		UTP23	UTP23, small subunit processome component	upregulated
643	224558_s_at	0.19741	0.00582	4.66	-1.94933	1.22	2.32947		MALAT1	metastasis associated lung adenocarcinoma transcript 1 (non-protein coding)	upregulated
644	206900_x_at	0.18697	0.00506	4.82	-1.79756	1.22	2.32947		ZNF253	zinc finger protein 253	upregulated
645	223330_s_at	0.16607	0.00375	5.18	-1.47022	1.22	2.32947		SUGT1	SGT1 homolog, MIS12 kinetochore complex assembly cochaperone	upregulated
646	235733_at	0.16114	0.00348	5.27	-1.38976	1.22	2.32947		GXYLT2	glucoside xylosyltransferase 2	upregulated
647	223243_s_at	0.15935	0.0034	5.3	-1.36387	1.22	2.32947		EDEM3	ER degradation enhancing alpha-mannosidase like protein 3	upregulated
648	217904_s_at	0.12943	0.00195	6.03	-0.766382	1.22	2.32947		BACE1	beta-secretase 1	upregulated
649	233537_at	0.09815	0.000883	7.2	0.0664124	1.22	2.32947		KRTAP3-1	keratin associated protein 3-1	upregulated
650	1552306_at	0.09689	0.000825	7.3	0.136678	1.22	2.32947		ALG10	ALG10, alpha-1,2-glucosyltransferase	upregulated
651	214696_at	0.0868	0.000587	7.87	0.484585	1.22	2.32947		MIR22///MIR22HG	microRNA 22///MIR22 host gene	upregulated
652	204033_at	0.0747	0.000385	8.63	0.90924	1.22	2.32947		TRIP13	thyroid hormone receptor interactor 13	upregulated
653	228262_at	0.35587	0.0323	2.96	-3.82462	1.21	2.31338		MAP7D2	MAP7 domain containing 2	upregulated
654	214758_at	0.26251	0.012	3.89	-2.73999	1.21	2.31338		DCAF4	DDB1 and CUL4 associated factor 4	upregulated
655	207156_at	0.25864	0.0115	3.93	-2.69689	1.21	2.31338		HIST1H2AH///HIST1H2AG///HIST1H2AM///HIST1H2AL///HIST1H2AK///HIST1H2AI	histone cluster 1, H2ah///histone cluster 1, H2ag///histone cluster 1, H2am///histone cluster 1, H2al///histone cluster 1, H2ak///histone cluster 1, H2ai	upregulated
656	226622_at	0.20611	0.00646	4.55	-2.06425	1.21	2.31338		MUC20	mucin 20, cell surface associated	upregulated
657	1552370_at	0.15946	0.00341	5.3	-1.36903	1.21	2.31338		C4orf33	chromosome 4 open reading frame 33	upregulated
658	225639_at	0.14579	0.00267	5.61	-1.105	1.21	2.31338		SKAP2	src kinase associated phosphoprotein 2	upregulated
659	226332_at	0.13816	0.00231	5.8	-0.950163	1.21	2.31338		FAM133DP///FAM133B	family with sequence similarity 133, member A pseudogene///family with sequence similarity 133 member B	upregulated
660	212730_at	0.13071	0.00201	5.99	-0.797093	1.21	2.31338		SYNM	synemin	upregulated
661	210015_s_at	0.09963	0.000958	7.07	-0.0176201	1.21	2.31338		MAP2	microtubule associated protein 2	upregulated
662	228908_s_at	0.09689	0.000853	7.25	0.101999	1.21	2.31338		LOC642852	uncharacterized LOC642852	upregulated
663	219209_at	0.35412	0.0318	2.98	-3.80666	1.2	2.2974		IFIH1	interferon induced with helicase C domain 1	upregulated
664	204362_at	0.29459	0.017	3.55	-3.12528	1.2	2.2974		SKAP2	src kinase associated phosphoprotein 2	upregulated
665	242197_x_at	0.27814	0.0139	3.75	-2.90249	1.2	2.2974		CD36	CD36 molecule	upregulated
666	1555214_a_at	0.20036	0.00602	4.63	-1.98708	1.2	2.2974		CLEC7A	C-type lectin domain family 7 member A	upregulated
667	212614_at	0.19791	0.00587	4.65	-1.95894	1.2	2.2974		ARID5B	AT-rich interaction domain 5B	upregulated
668	214657_s_at	0.19342	0.00542	4.74	-1.8723	1.2	2.2974		MIR612///NEAT1	microRNA 612///nuclear paraspeckle assembly transcript 1 (non-protein coding)	upregulated
669	1554217_a_at	0.1204	0.00153	6.36	-0.511202	1.2	2.2974		VPS50	VPS50, EARP/GARPII complex subunit	upregulated
670	201536_at	0.10573	0.00115	6.78	-0.211534	1.2	2.2974		DUSP3	dual specificity phosphatase 3	upregulated
671	223854_at	0.09689	0.000827	7.3	0.133876	1.2	2.2974		PCDHB9///PCDHB10	protocadherin beta 9///protocadherin beta 10	upregulated
672	1552486_s_at	0.09496	0.000761	7.44	0.220251	1.2	2.2974		LACTB	lactamase beta	upregulated
673	214469_at	0.09013	0.000681	7.62	0.334235	1.2	2.2974		HIST1H2AE	histone cluster 1, H2ae	upregulated
674	244561_at	0.07538	0.000393	8.58	0.887308	1.2	2.2974		SLC9A1	solute carrier family 9 member A1	upregulated
675	235266_at	0.40799	0.0492	2.6	-4.27694	1.19	2.28153		ATAD2	ATPase family, AAA domain containing 2	upregulated
676	208708_x_at	0.34316	0.0287	3.07	-3.69507	1.19	2.28153		EIF5	eukaryotic translation initiation factor 5	upregulated
677	222699_s_at	0.32796	0.0247	3.2	-3.53148	1.19	2.28153		PLEKHF2	pleckstrin homology and FYVE domain containing 2	upregulated
678	226225_at	0.26608	0.0126	3.84	-2.79459	1.19	2.28153		MCC	mutated in colorectal cancers	upregulated
679	219316_s_at	0.23283	0.00893	4.2	-2.4184	1.19	2.28153		FLVCR2	feline leukemia virus subgroup C cellular receptor family member 2	upregulated
680	225452_at	0.21681	0.00736	4.4	-2.20716	1.19	2.28153		MED1	mediator complex subunit 1	upregulated
681	226763_at	0.18216	0.00469	4.91	-1.71486	1.19	2.28153		SESTD1	SEC14 and spectrin domain containing 1	upregulated
682	229823_at	0.1764	0.00435	5	-1.63237	1.19	2.28153		RIMS2	regulating synaptic membrane exocytosis 2	upregulated
683	223263_s_at	0.15946	0.00342	5.3	-1.37009	1.19	2.28153		FGFR1OP2	FGFR1 oncogene partner 2	upregulated
684	230370_x_at	0.13476	0.00218	5.88	-0.884814	1.19	2.28153		STYXL1	serine/threonine/tyrosine interacting-like 1	upregulated
685	232035_at	0.10987	0.00126	6.65	-0.306692	1.19	2.28153		HIST1H4H	histone cluster 1, H4h	upregulated
686	224847_at	0.10431	0.0011	6.85	-0.161961	1.19	2.28153		CDK6	cyclin dependent kinase 6	upregulated
687	205376_at	0.09963	0.000982	7.03	-0.0441285	1.19	2.28153		INPP4B	inositol polyphosphate-4-phosphatase type II B	upregulated
688	201976_s_at	0.08793	0.000633	7.74	0.408281	1.19	2.28153		MYO10	myosin X	upregulated
689	232138_at	0.0825	0.000526	8.06	0.596335	1.19	2.28153		MBNL2	muscleblind like splicing regulator 2	upregulated
690	201689_s_at	0.07596	0.0004	8.55	0.868985	1.19	2.28153		TPD52	tumor protein D52	upregulated
691	206829_x_at	0.39714	0.0452	2.67	-4.18626	1.18	2.26577		ZNF430	zinc finger protein 430	upregulated
692	200787_s_at	0.33654	0.0269	3.12	-3.62567	1.18	2.26577		PEA15	phosphoprotein enriched in astrocytes 15	upregulated
693	200664_s_at	0.33491	0.0266	3.13	-3.61283	1.18	2.26577		DNAJB1	DnaJ heat shock protein family (Hsp40) member B1	upregulated
694	233819_s_at	0.30793	0.0196	3.41	-3.28161	1.18	2.26577		LTN1	listerin E3 ubiquitin protein ligase 1	upregulated
695	205197_s_at	0.27661	0.0137	3.76	-2.88782	1.18	2.26577		ATP7A	ATPase copper transporting alpha	upregulated
696	213167_s_at	0.27155	0.0132	3.79	-2.85089	1.18	2.26577		SLC5A3	solute carrier family 5 member 3	upregulated
697	232202_at	0.24436	0.00998	4.08	-2.54033	1.18	2.26577		FAM83B	family with sequence similarity 83 member B	upregulated
698	225076_s_at	0.18194	0.00466	4.92	-1.70773	1.18	2.26577		ZNFX1	zinc finger NFX1-type containing 1	upregulated
699	231793_s_at	0.16029	0.00344	5.29	-1.37755	1.18	2.26577		CAMK2D	calcium/calmodulin dependent protein kinase II delta	upregulated
700	230363_s_at	0.12255	0.00165	6.26	-0.591737	1.18	2.26577		INPP5F	inositol polyphosphate-5-phosphatase F	upregulated
701	229785_at	0.10529	0.00112	6.82	-0.18346	1.18	2.26577		KRIT1	KRIT1, ankyrin repeat containing	upregulated
702	223396_at	0.10259	0.00106	6.9	-0.127736	1.18	2.26577		TMEM60	transmembrane protein 60	upregulated
703	209780_at	0.10177	0.00103	6.96	-0.0927706	1.18	2.26577		PHTF2	putative homeodomain transcription factor 2	upregulated
704	233562_at	0.09653	0.000791	7.37	0.180332	1.18	2.26577		LINC00839	long intergenic non-protein coding RNA 839	upregulated
705	207522_s_at	0.07903	0.000441	8.37	0.772428	1.18	2.26577		ATP2A3	ATPase sarcoplasmic/endoplasmic reticulum Ca2+ transporting 3	upregulated
706	228123_s_at	0.4009	0.0463	2.65	-4.2117	1.17	2.25012		ABHD12	abhydrolase domain containing 12	upregulated
707	235294_at	0.3699	0.036	2.87	-3.93928	1.17	2.25012		SIKE1	suppressor of IKBKE 1	upregulated
708	214446_at	0.33022	0.0253	3.18	-3.55826	1.17	2.25012		ELL2	elongation factor for RNA polymerase II 2	upregulated
709	234000_s_at	0.32981	0.0252	3.18	-3.55486	1.17	2.25012		HACD3	3-hydroxyacyl-CoA dehydratase 3	upregulated
710	226796_at	0.22516	0.00815	4.29	-2.31833	1.17	2.25012		ABHD15	abhydrolase domain containing 15	upregulated
711	40148_at	0.14683	0.00273	5.58	-1.12784	1.17	2.25012		APBB2	amyloid beta precursor protein binding family B member 2	upregulated
712	204244_s_at	0.13174	0.00205	5.96	-0.818258	1.17	2.25012		DBF4	DBF4 zinc finger	upregulated
713	208881_x_at	0.12455	0.00174	6.18	-0.647347	1.17	2.25012		IDI1	isopentenyl-diphosphate delta isomerase 1	upregulated
714	228847_at	0.10438	0.0011	6.85	-0.165406	1.17	2.25012		EXOC3	exocyst complex component 3	upregulated
715	205739_x_at	0.09963	0.000965	7.06	-0.0256618	1.17	2.25012		ZNF107	zinc finger protein 107	upregulated
716	229268_at	0.09963	0.000956	7.07	-0.0159207	1.17	2.25012		OTULIN	OTU deubiquitinase with linear linkage specificity	upregulated
717	230252_at	0.08725	0.00061	7.8	0.44568	1.17	2.25012		LPAR5	lysophosphatidic acid receptor 5	upregulated
718	227842_at	0.07849	0.000435	8.4	0.786794	1.17	2.25012		RAB30	RAB30, member RAS oncogene family	upregulated
719	205187_at	0.38706	0.0415	2.74	-4.0946	1.16	2.23457		SMAD5	SMAD family member 5	upregulated
720	206595_at	0.32415	0.0232	3.26	-3.46349	1.16	2.23457		CST6	cystatin E/M	upregulated
721	229740_at	0.28257	0.0147	3.69	-2.96347	1.16	2.23457		SMIM5	small integral membrane protein 5	upregulated
722	211580_s_at	0.25276	0.0108	4	-2.62868	1.16	2.23457		PIK3R3	phosphoinositide-3-kinase regulatory subunit 3	upregulated
723	232216_at	0.23057	0.0087	4.22	-2.38936	1.16	2.23457		YME1L1	YME1 like 1 ATPase	upregulated
724	230261_at	0.22344	0.00793	4.32	-2.28903	1.16	2.23457		ST8SIA4	ST8 alpha-N-acetyl-neuraminide alpha-2,8-sialyltransferase 4	upregulated
725	211760_s_at	0.21295	0.00708	4.45	-2.16459	1.16	2.23457		VAMP4	vesicle associated membrane protein 4	upregulated
726	211323_s_at	0.15301	0.0031	5.42	-1.26368	1.16	2.23457		ITPR1	inositol 1,4,5-trisphosphate receptor type 1	upregulated
727	207045_at	0.13934	0.00238	5.76	-0.979687	1.16	2.23457		VPS50	VPS50, EARP/GARPII complex subunit	upregulated
728	209386_at	0.13676	0.00225	5.83	-0.919011	1.16	2.23457		TM4SF1	transmembrane 4 L six family member 1	upregulated
729	205348_s_at	0.13189	0.00207	5.94	-0.833465	1.16	2.23457		DYNC1I1	dynein cytoplasmic 1 intermediate chain 1	upregulated
730	222608_s_at	0.12634	0.00182	6.12	-0.694632	1.16	2.23457		ANLN	anillin actin binding protein	upregulated
731	226474_at	0.10633	0.00117	6.76	-0.229123	1.16	2.23457		NLRC5	NLR family CARD domain containing 5	upregulated
732	202720_at	0.10014	0.000996	7.01	-0.0588012	1.16	2.23457		TES	testin LIM domain protein	upregulated
733	222043_at	0.09233	0.000709	7.55	0.292388	1.16	2.23457		CLU	clusterin	upregulated
734	1568857_a_at	0.0867	0.000584	7.88	0.49099	1.16	2.23457		NBR1	NBR1, autophagy cargo receptor	upregulated
735	228949_at	0.08105	0.000494	8.17	0.660453	1.16	2.23457		WLS	wntless Wnt ligand secretion mediator	upregulated
736	220283_at	0.0797	0.000475	8.24	0.698464	1.16	2.23457		HHIPL2	HHIP like 2	upregulated
737	AFFX-HUMISGF3A/M97935_MB_at	0.38706	0.0415	2.75	-4.0928	1.15	2.21914		STAT1	signal transducer and activator of transcription 1	upregulated
738	229978_at	0.34445	0.0291	3.05	-3.71109	1.15	2.21914		SHISA9	shisa family member 9	upregulated
739	221667_s_at	0.31805	0.0215	3.33	-3.3797	1.15	2.21914		HSPB8	heat shock protein family B (small) member 8	upregulated
740	238953_at	0.27413	0.0135	3.77	-2.87211	1.15	2.21914		SP2-AS1	SP2 antisense RNA 1	upregulated
741	226779_at	0.21269	0.00697	4.46	-2.1473	1.15	2.21914		LMBRD2	LMBR1 domain containing 2	upregulated
742	236597_at	0.18121	0.00459	4.94	-1.69045	1.15	2.21914		UGT3A1	UDP glycosyltransferase family 3 member A1	upregulated
743	226380_at	0.17224	0.00413	5.06	-1.57629	1.15	2.21914		PTPN21	protein tyrosine phosphatase, non-receptor type 21	upregulated
744	225914_s_at	0.14932	0.00293	5.49	-1.20479	1.15	2.21914		CAB39L	calcium binding protein 39 like	upregulated
745	226641_at	0.13418	0.00214	5.9	-0.867963	1.15	2.21914		ANKRD44	ankyrin repeat domain 44	upregulated
746	221039_s_at	0.12084	0.00156	6.34	-0.530181	1.15	2.21914		ASAP1	ArfGAP with SH3 domain, ankyrin repeat and PH domain 1	upregulated
747	206879_s_at	0.09963	0.000977	7.04	-0.0379365	1.15	2.21914		NRG2	neuregulin 2	upregulated
748	1561418_at	0.09963	0.000935	7.11	0.0073587	1.15	2.21914		LOC101928245	uncharacterized LOC101928245	upregulated
749	210294_at	0.09706	0.000859	7.24	0.094871	1.15	2.21914		TAPBP	TAP binding protein (tapasin)	upregulated
750	223076_s_at	0.08793	0.000629	7.75	0.415492	1.15	2.21914		NSUN2	NOP2/Sun RNA methyltransferase family member 2	upregulated
751	222152_at	0.08035	0.000484	8.21	0.681045	1.15	2.21914		PDCD6	programmed cell death 6	upregulated
752	223519_at	0.39508	0.0446	2.68	-4.1703	1.14	2.20381		ZAK	sterile alpha motif and leucine zipper containing kinase AZK	upregulated
753	232239_at	0.3463	0.0297	3.04	-3.73113	1.14	2.20381		LINC00865	long intergenic non-protein coding RNA 865	upregulated
754	235432_at	0.34615	0.0296	3.04	-3.72967	1.14	2.20381		NPHP3	nephronophthisis 3 (adolescent)	upregulated
755	207147_at	0.34409	0.0289	3.06	-3.70196	1.14	2.20381		DLX2	distal-less homeobox 2	upregulated
756	235216_at	0.33767	0.0273	3.11	-3.64093	1.14	2.20381		ESCO1	establishment of sister chromatid cohesion N-acetyltransferase 1	upregulated
757	1554132_a_at	0.25463	0.0111	3.97	-2.65717	1.14	2.20381		CCSER2	coiled-coil serine rich protein 2	upregulated
758	201733_at	0.24475	0.01	4.08	-2.54451	1.14	2.20381		CLCN3	chloride voltage-gated channel 3	upregulated
759	217437_s_at	0.19635	0.00567	4.69	-1.92131	1.14	2.20381		TACC1	transforming acidic coiled-coil containing protein 1	upregulated
760	221249_s_at	0.19053	0.00521	4.79	-1.82915	1.14	2.20381		FAM117A	family with sequence similarity 117 member A	upregulated
761	229202_at	0.17449	0.00425	5.03	-1.60848	1.14	2.20381		PCNX2	pecanex homolog 2 (Drosophila)	upregulated
762	208499_s_at	0.14208	0.00249	5.7	-1.03012	1.14	2.20381		DNAJC3	DnaJ heat shock protein family (Hsp40) member C3	upregulated
763	218668_s_at	0.13934	0.00237	5.77	-0.974292	1.14	2.20381		RAP2C	RAP2C, member of RAS oncogene family	upregulated
764	220244_at	0.12687	0.00184	6.11	-0.704133	1.14	2.20381		LINC00312	long intergenic non-protein coding RNA 312	upregulated
765	214481_at	0.12423	0.00173	6.19	-0.637729	1.14	2.20381		HIST1H2AM	histone cluster 1, H2am	upregulated
766	219078_at	0.10715	0.0012	6.72	-0.252692	1.14	2.20381		GPATCH2	G-patch domain containing 2	upregulated
767	218217_at	0.09353	0.000729	7.51	0.264548	1.14	2.20381		SCPEP1	serine carboxypeptidase 1	upregulated
768	201634_s_at	0.09353	0.000728	7.51	0.265992	1.14	2.20381		CYB5B	cytochrome b5 type B	upregulated
769	228176_at	0.08516	0.000551	7.98	0.550285	1.14	2.20381		S1PR3	sphingosine-1-phosphate receptor 3	upregulated
770	210172_at	0.38563	0.0409	2.76	-4.07788	1.13	2.18859		SF1	splicing factor 1	upregulated
771	209525_at	0.30793	0.0196	3.41	-3.28163	1.13	2.18859		HDGFRP3	hepatoma-derived growth factor, related protein 3	upregulated
772	231283_at	0.25684	0.0113	3.95	-2.6799	1.13	2.18859		MGAT4A	mannosyl (alpha-1,3-)-glycoprotein beta-1,4-N-acetylglucosaminyltransferase, isozyme A	upregulated
773	243851_at	0.24716	0.0102	4.05	-2.56763	1.13	2.18859		RAB3GAP2///AURKAPS1	RAB3 GTPase activating non-catalytic protein subunit 2///aurora kinase A pseudogene 1	upregulated
774	226301_at	0.20395	0.00625	4.58	-2.02821	1.13	2.18859		SLC18B1	solute carrier family 18 member B1	upregulated
775	221958_s_at	0.1941	0.00547	4.73	-1.88317	1.13	2.18859		WLS	wntless Wnt ligand secretion mediator	upregulated
776	218559_s_at	0.18422	0.00479	4.89	-1.73849	1.13	2.18859		MAFB	MAF bZIP transcription factor B	upregulated
777	1553034_at	0.14941	0.00296	5.47	-1.21607	1.13	2.18859		SDCCAG8	serologically defined colon cancer antigen 8	upregulated
778	1557644_at	0.1436	0.0026	5.64	-1.07467	1.13	2.18859		RUNDC3A-AS1	RUNDC3A antisense RNA 1	upregulated
779	223780_s_at	0.14128	0.00245	5.72	-1.01013	1.13	2.18859		MED13	mediator complex subunit 13	upregulated
780	239078_at	0.13557	0.00222	5.85	-0.905601	1.13	2.18859		BROX	BRO1 domain and CAAX motif containing	upregulated
781	227766_at	0.10987	0.00127	6.64	-0.309454	1.13	2.18859		LIG4	DNA ligase 4	upregulated
782	202006_at	0.09689	0.000811	7.33	0.153989	1.13	2.18859		PTPN12	protein tyrosine phosphatase, non-receptor type 12	upregulated
783	224587_at	0.08201	0.000504	8.13	0.639032	1.13	2.18859		SUB1	SUB1 homolog, transcriptional regulator	upregulated
784	210286_s_at	0.39663	0.0451	2.67	-4.18261	1.12	2.17347		SLC4A7	solute carrier family 4 member 7	upregulated
785	220941_s_at	0.39105	0.0429	2.72	-4.12912	1.12	2.17347		C21orf91	chromosome 21 open reading frame 91	upregulated
786	1552619_a_at	0.32039	0.0223	3.29	-3.42072	1.12	2.17347		ANLN	anillin actin binding protein	upregulated
787	241366_at	0.25264	0.0108	4	-2.62633	1.12	2.17347		RBAK	RB associated KRAB zinc finger	upregulated
788	229081_at	0.24107	0.00972	4.11	-2.51163	1.12	2.17347		SLC25A13	solute carrier family 25 member 13	upregulated
789	206020_at	0.18489	0.00491	4.86	-1.76485	1.12	2.17347		SOCS6	suppressor of cytokine signaling 6	upregulated
790	213558_at	0.13862	0.00233	5.78	-0.960064	1.12	2.17347		PCLO	piccolo presynaptic cytomatrix protein	upregulated
791	224572_s_at	0.12391	0.0017	6.21	-0.623923	1.12	2.17347		IRF2BP2	interferon regulatory factor 2 binding protein 2	upregulated
792	230876_at	0.1204	0.00153	6.37	-0.507982	1.12	2.17347		ZNF883	zinc finger protein 883	upregulated
793	211421_s_at	0.12018	0.00151	6.38	-0.498584	1.12	2.17347		RET	ret proto-oncogene	upregulated
794	210697_at	0.09689	0.000854	7.25	0.101668	1.12	2.17347		ZNF257	zinc finger protein 257	upregulated
795	220122_at	0.09635	0.000786	7.38	0.187248	1.12	2.17347		MCTP1	multiple C2 and transmembrane domain containing 1	upregulated
796	230518_at	0.08725	0.000603	7.82	0.458135	1.12	2.17347		MPZL2	myelin protein zero like 2	upregulated
797	226686_at	0.35645	0.0326	2.95	-3.8329	1.11	2.15846		CISD2	CDGSH iron sulfur domain 2	upregulated
798	224583_at	0.34409	0.0289	3.06	-3.70309	1.11	2.15846		COTL1	coactosin like F-actin binding protein 1	upregulated
799	225842_at	0.339	0.0276	3.1	-3.6511	1.11	2.15846		PHLDA1	pleckstrin homology like domain family A member 1	upregulated
800	222240_s_at	0.31976	0.0222	3.3	-3.41369	1.11	2.15846		ISYNA1	inositol-3-phosphate synthase 1	upregulated
801	201856_s_at	0.29635	0.0173	3.53	-3.14313	1.11	2.15846		ZFR	zinc finger RNA binding protein	upregulated
802	201538_s_at	0.28202	0.0146	3.7	-2.95612	1.11	2.15846		DUSP3	dual specificity phosphatase 3	upregulated
803	232412_at	0.25502	0.0111	3.97	-2.66175	1.11	2.15846		FBXL20	F-box and leucine rich repeat protein 20	upregulated
804	205716_at	0.24014	0.00955	4.13	-2.49186	1.11	2.15846		SLC25A40	solute carrier family 25 member 40	upregulated
805	215024_at	0.19821	0.00588	4.65	-1.96133	1.11	2.15846		CCZ1B	CCZ1 homolog B, vacuolar protein trafficking and biogenesis associated	upregulated
806	228003_at	0.197	0.00576	4.67	-1.93906	1.11	2.15846		RAB30	RAB30, member RAS oncogene family	upregulated
807	228341_at	0.1955	0.00557	4.71	-1.90158	1.11	2.15846		NUDT16	nudix hydrolase 16	upregulated
808	200800_s_at	0.16842	0.00386	5.14	-1.50386	1.11	2.15846		HSPA1L///HSPA1B///HSPA1A	heat shock protein family A (Hsp70) member 1 like///heat shock protein family A (Hsp70) member 1B///heat shock protein family A (Hsp70) member 1A	upregulated
809	231929_at	0.15802	0.00336	5.32	-1.35165	1.11	2.15846		IKZF2	IKAROS family zinc finger 2	upregulated
810	236115_at	0.14128	0.00245	5.72	-1.01375	1.11	2.15846		HTR7P1	5-hydroxytryptamine receptor 7 pseudogene 1	upregulated
811	1568865_at	0.13174	0.00204	5.96	-0.817507	1.11	2.15846		FNTB	farnesyltransferase, CAAX box, beta	upregulated
812	204653_at	0.09947	0.000915	7.14	0.0291689	1.11	2.15846		TFAP2A	transcription factor AP-2 alpha	upregulated
813	221563_at	0.09689	0.000837	7.28	0.121625	1.11	2.15846		DUSP10	dual specificity phosphatase 10	upregulated
814	241353_s_at	0.08793	0.000633	7.74	0.407856	1.11	2.15846		LOC100507507	uncharacterized LOC100507507	upregulated
815	213036_x_at	0.08793	0.000631	7.75	0.412604	1.11	2.15846		ATP2A3	ATPase sarcoplasmic/endoplasmic reticulum Ca2+ transporting 3	upregulated
816	201340_s_at	0.34247	0.0283	3.08	-3.67909	1.1	2.14355		ENC1	ectodermal-neural cortex 1	upregulated
817	238493_at	0.31482	0.021	3.35	-3.35313	1.1	2.14355		ZNF506	zinc finger protein 506	upregulated
818	229174_at	0.30793	0.0196	3.42	-3.27804	1.1	2.14355		C3orf38	chromosome 3 open reading frame 38	upregulated
819	203301_s_at	0.29291	0.0167	3.57	-3.102	1.1	2.14355		DMTF1	cyclin D binding myb like transcription factor 1	upregulated
820	212909_at	0.28202	0.0146	3.7	-2.95683	1.1	2.14355		LYPD1	LY6/PLAUR domain containing 1	upregulated
821	244370_at	0.24908	0.0104	4.04	-2.58554	1.1	2.14355		KIAA2022	KIAA2022	upregulated
822	235955_at	0.19735	0.0058	4.67	-1.94568	1.1	2.14355		MARVELD2	MARVEL domain containing 2	upregulated
823	228249_at	0.1927	0.00537	4.76	-1.86246	1.1	2.14355		C11orf74	chromosome 11 open reading frame 74	upregulated
824	227611_at	0.19178	0.00533	4.76	-1.85362	1.1	2.14355		TARSL2	threonyl-tRNA synthetase like 2	upregulated
825	204044_at	0.17368	0.00421	5.04	-1.59757	1.1	2.14355		QPRT	quinolinate phosphoribosyltransferase	upregulated
826	226946_at	0.16878	0.00397	5.11	-1.53258	1.1	2.14355		NADK2	NAD kinase 2, mitochondrial	upregulated
827	210216_x_at	0.15383	0.00316	5.39	-1.2845	1.1	2.14355		RAD1	RAD1 checkpoint DNA exonuclease	upregulated
828	213262_at	0.14369	0.00261	5.64	-1.07926	1.1	2.14355		SACS	sacsin molecular chaperone	upregulated
829	223250_at	0.12981	0.00197	6.01	-0.77955	1.1	2.14355		KLHL7	kelch like family member 7	upregulated
830	207038_at	0.12525	0.00178	6.15	-0.67137	1.1	2.14355		SLC16A6	solute carrier family 16 member 6	upregulated
831	227971_at	0.1204	0.00153	6.37	-0.510276	1.1	2.14355		NRK	Nik related kinase	upregulated
832	1557779_at	0.08725	0.000611	7.8	0.444304	1.1	2.14355		LINC01468	long intergenic non-protein coding RNA 1468	upregulated
833	227574_at	0.08725	0.00061	7.8	0.446327	1.1	2.14355		OBSL1	obscurin like 1	upregulated
834	212157_at	0.08725	0.000595	7.85	0.472015	1.1	2.14355		SDC2	syndecan 2	upregulated
835	241966_at	0.40264	0.0473	2.63	-4.23432	1.09	2.12874		MYO5A	myosin VA	upregulated
836	242260_at	0.34922	0.0305	3.01	-3.76266	1.09	2.12874		MATR3	matrin 3	upregulated
837	1564063_a_at	0.34435	0.029	3.06	-3.70489	1.09	2.12874		ATP11B	ATPase phospholipid transporting 11B (putative)	upregulated
838	219922_s_at	0.34072	0.0279	3.09	-3.6641	1.09	2.12874		LTBP3	latent transforming growth factor beta binding protein 3	upregulated
839	223912_s_at	0.32634	0.0239	3.23	-3.49538	1.09	2.12874		CLN8	ceroid-lipofuscinosis, neuronal 8	upregulated
840	203650_at	0.28553	0.0152	3.66	-3.00342	1.09	2.12874		PROCR	protein C receptor	upregulated
841	236613_at	0.27886	0.0141	3.73	-2.91809	1.09	2.12874		RBM25	RNA binding motif protein 25	upregulated
842	205756_s_at	0.24038	0.00959	4.12	-2.49651	1.09	2.12874		F8	coagulation factor VIII	upregulated
843	209426_s_at	0.23005	0.00862	4.23	-2.37995	1.09	2.12874		C1QTNF3-AMACR///AMACR	C1QTNF3-AMACR readthrough (NMD candidate)///alpha-methylacyl-CoA racemase	upregulated
844	1558699_a_at	0.21122	0.00685	4.48	-2.12864	1.09	2.12874		HERPUD2	HERPUD family member 2	upregulated
845	238761_at	0.20534	0.0064	4.56	-2.05374	1.09	2.12874		ELK4	ELK4, ETS transcription factor	upregulated
846	202084_s_at	0.18194	0.00464	4.92	-1.70341	1.09	2.12874		SEC14L1	SEC14 like lipid binding 1	upregulated
847	206923_at	0.129	0.00194	6.04	-0.760215	1.09	2.12874		PRKCA	protein kinase C alpha	upregulated
848	207030_s_at	0.10932	0.00125	6.66	-0.294009	1.09	2.12874		CSRP2	cysteine and glycine rich protein 2	upregulated
849	212470_at	0.10573	0.00116	6.77	-0.219675	1.09	2.12874		SPAG9	sperm associated antigen 9	upregulated
850	219032_x_at	0.09689	0.000832	7.29	0.127633	1.09	2.12874		OPN3	opsin 3	upregulated
851	219024_at	0.36142	0.034	2.92	-3.87796	1.08	2.11404		PLEKHA1	pleckstrin homology domain containing A1	upregulated
852	228061_at	0.32398	0.0232	3.26	-3.46187	1.08	2.11404		CCDC126	coiled-coil domain containing 126	upregulated
853	202323_s_at	0.3213	0.0225	3.28	-3.43199	1.08	2.11404		ACBD3	acyl-CoA binding domain containing 3	upregulated
854	213388_at	0.30973	0.0201	3.39	-3.30549	1.08	2.11404		LOC101930416///LOC101929792///LOC100996724///PDE4DIP	myomegalin-like///uncharacterized LOC101929792///phosphodiesterase 4D interacting protein-like///phosphodiesterase 4D interacting protein	upregulated
855	243904_at	0.28741	0.0156	3.63	-3.02967	1.08	2.11404		STXBP5	syntaxin binding protein 5	upregulated
856	204461_x_at	0.28581	0.0153	3.65	-3.00974	1.08	2.11404		RAD1	RAD1 checkpoint DNA exonuclease	upregulated
857	1553132_a_at	0.27723	0.0138	3.75	-2.89249	1.08	2.11404		TC2N	tandem C2 domains, nuclear	upregulated
858	221718_s_at	0.25847	0.0115	3.94	-2.69392	1.08	2.11404		AKAP13	A-kinase anchoring protein 13	upregulated
859	1552536_at	0.24039	0.00963	4.12	-2.50155	1.08	2.11404		VTI1A	vesicle transport through interaction with t-SNAREs 1A	upregulated
860	232423_at	0.21649	0.00733	4.41	-2.20273	1.08	2.11404		ARSD	arylsulfatase D	upregulated
861	205149_s_at	0.19581	0.00559	4.71	-1.90668	1.08	2.11404		CLCN4	chloride voltage-gated channel 4	upregulated
862	218729_at	0.18489	0.0049	4.86	-1.76307	1.08	2.11404		LXN	latexin	upregulated
863	224898_at	0.18194	0.00466	4.92	-1.70874	1.08	2.11404		WDR26	WD repeat domain 26	upregulated
864	209526_s_at	0.14729	0.00278	5.56	-1.14779	1.08	2.11404		HDGFRP3	hepatoma-derived growth factor, related protein 3	upregulated
865	203256_at	0.14683	0.00274	5.57	-1.13394	1.08	2.11404		CDH3	cadherin 3	upregulated
866	209788_s_at	0.13934	0.00238	5.76	-0.978973	1.08	2.11404		ERAP1	endoplasmic reticulum aminopeptidase 1	upregulated
867	200618_at	0.13174	0.00206	5.95	-0.824501	1.08	2.11404		LASP1	LIM and SH3 protein 1	upregulated
868	1569472_s_at	0.10529	0.00113	6.82	-0.186178	1.08	2.11404		TTC3P1///TTC3	tetratricopeptide repeat domain 3 pseudogene 1///tetratricopeptide repeat domain 3	upregulated
869	204204_at	0.10452	0.00111	6.84	-0.170546	1.08	2.11404		SLC31A2	solute carrier family 31 member 2	upregulated
870	203011_at	0.09806	0.000877	7.21	0.074145	1.08	2.11404		IMPA1	inositol monophosphatase 1	upregulated
871	206110_at	0.08793	0.000629	7.75	0.414605	1.08	2.11404		HIST1H3F///HIST1H3B///HIST1H3H///HIST1H3J///HIST1H3G///HIST1H3I///HIST1H3E///HIST1H3C///HIST1H3D///HIST1H3A	histone cluster 1, H3f///histone cluster 1, H3b///histone cluster 1, H3h///histone cluster 1, H3j///histone cluster 1, H3g///histone cluster 1, H3i///histone cluster 1, H3e///histone cluster 1, H3c///histone cluster 1, H3d///histone cluster 1, H3a	upregulated
872	204249_s_at	0.08725	0.000606	7.81	0.452157	1.08	2.11404		LMO2	LIM domain only 2	upregulated
873	1555058_a_at	0.38238	0.0396	2.78	-4.04449	1.07	2.09943		LPGAT1	lysophosphatidylglycerol acyltransferase 1	upregulated
874	226947_at	0.32796	0.0246	3.2	-3.52943	1.07	2.09943		GUSBP1///GUSBP4	glucuronidase, beta pseudogene 1///glucuronidase, beta pseudogene 4	upregulated
875	201471_s_at	0.29058	0.0162	3.6	-3.07004	1.07	2.09943		SQSTM1	sequestosome 1	upregulated
876	202439_s_at	0.25609	0.0113	3.95	-2.67625	1.07	2.09943		IDS	iduronate 2-sulfatase	upregulated
877	233982_x_at	0.21295	0.00704	4.45	-2.15773	1.07	2.09943		STYXL1	serine/threonine/tyrosine interacting-like 1	upregulated
878	235349_at	0.21087	0.00678	4.49	-2.11721	1.07	2.09943		RMDN2	regulator of microtubule dynamics 2	upregulated
879	231403_at	0.19504	0.00552	4.72	-1.89264	1.07	2.09943		TRIO	trio Rho guanine nucleotide exchange factor	upregulated
880	203840_at	0.1743	0.00425	5.03	-1.60647	1.07	2.09943		BLZF1	basic leucine zipper nuclear factor 1	upregulated
881	206696_at	0.16862	0.00396	5.11	-1.52981	1.07	2.09943		GPR143	G protein-coupled receptor 143	upregulated
882	1555862_s_at	0.15723	0.00331	5.33	-1.33637	1.07	2.09943		MICALL2	MICAL like 2	upregulated
883	209352_s_at	0.15394	0.00318	5.38	-1.29394	1.07	2.09943		SIN3B	SIN3 transcription regulator family member B	upregulated
884	213239_at	0.13374	0.00213	5.91	-0.859452	1.07	2.09943		PIBF1	progesterone immunomodulatory binding factor 1	upregulated
885	231969_at	0.129	0.00194	6.04	-0.759618	1.07	2.09943		STOX2	storkhead box 2	upregulated
886	212314_at	0.12525	0.00178	6.15	-0.671408	1.07	2.09943		SEL1L3	SEL1L family member 3	upregulated
887	227312_at	0.10573	0.00116	6.78	-0.21515	1.07	2.09943		SNTB2	syntrophin beta 2	upregulated
888	225288_at	0.10259	0.00106	6.91	-0.121083	1.07	2.09943		COL27A1	collagen type XXVII alpha 1 chain	upregulated
889	209403_at	0.08936	0.00067	7.65	0.350553	1.07	2.09943		TBC1D3I///TBC1D3E///LOC101060389///TBC1D3L///TBC1D3K///TBC1D3G///TBC1D3H///TBC1D3///TBC1D3C///TBC1D3F	TBC1 domain family member 3I///TBC1 domain family member 3E///TBC1 domain family member-like///TBC1 domain family member 3L///TBC1 domain family member 3K///TBC1 domain family member 3G///TBC1 domain family member 3H///TBC1 domain family member 3///TBC1 domain family member 3C///TBC1 domain family member 3F	upregulated
890	214329_x_at	0.38602	0.0411	2.75	-4.08298	1.06	2.08493		TNFSF10	tumor necrosis factor superfamily member 10	upregulated
891	207808_s_at	0.3637	0.0346	2.9	-3.8991	1.06	2.08493		PROS1	protein S (alpha)	upregulated
892	225718_at	0.35448	0.032	2.97	-3.8126	1.06	2.08493		LNPK	lunapark, ER junction formation factor	upregulated
893	236268_at	0.33072	0.0256	3.17	-3.57026	1.06	2.08493		SEC22C	SEC22 homolog C, vesicle trafficking protein	upregulated
894	208368_s_at	0.32595	0.0236	3.24	-3.48081	1.06	2.08493		BRCA2	BRCA2, DNA repair associated	upregulated
895	214860_at	0.32166	0.0226	3.28	-3.43575	1.06	2.08493		SLC9A7	solute carrier family 9 member A7	upregulated
896	203096_s_at	0.3138	0.0208	3.36	-3.34413	1.06	2.08493		RAPGEF2	Rap guanine nucleotide exchange factor 2	upregulated
897	207628_s_at	0.28312	0.0148	3.68	-2.97328	1.06	2.08493		WBSCR22	Williams-Beuren syndrome chromosome region 22	upregulated
898	244738_at	0.26555	0.0125	3.85	-2.78323	1.06	2.08493		BRWD3	bromodomain and WD repeat domain containing 3	upregulated
899	204452_s_at	0.22344	0.00797	4.32	-2.29386	1.06	2.08493		FZD1	frizzled class receptor 1	upregulated
900	238533_at	0.21888	0.00762	4.37	-2.24502	1.06	2.08493		EPHA7	EPH receptor A7	upregulated
901	228528_at	0.21122	0.00684	4.48	-2.12689	1.06	2.08493		MIR29C///MIR29B2	microRNA 29c///microRNA 29b-2	upregulated
902	210662_at	0.20217	0.00612	4.61	-2.00489	1.06	2.08493		KYNU	kynureninase	upregulated
903	213112_s_at	0.20077	0.00604	4.62	-1.99064	1.06	2.08493		SQSTM1	sequestosome 1	upregulated
904	239773_at	0.19696	0.00574	4.68	-1.9352	1.06	2.08493		LOC101927446///GTPBP10	uncharacterized LOC101927446///GTP binding protein 10	upregulated
905	224790_at	0.18201	0.00468	4.92	-1.71138	1.06	2.08493		ASAP1	ArfGAP with SH3 domain, ankyrin repeat and PH domain 1	upregulated
906	1554352_s_at	0.17551	0.0043	5.01	-1.62048	1.06	2.08493		DENND4A	DENN domain containing 4A	upregulated
907	218918_at	0.16488	0.00369	5.2	-1.45432	1.06	2.08493		MAN1C1	mannosidase alpha class 1C member 1	upregulated
908	242447_at	0.14932	0.00293	5.49	-1.20573	1.06	2.08493		C3orf70	chromosome 3 open reading frame 70	upregulated
909	204615_x_at	0.14753	0.00284	5.53	-1.1712	1.06	2.08493		IDI1	isopentenyl-diphosphate delta isomerase 1	upregulated
910	226443_at	0.14339	0.00259	5.65	-1.07086	1.06	2.08493		FAM122A	family with sequence similarity 122A	upregulated
911	218800_at	0.14339	0.00256	5.66	-1.05938	1.06	2.08493		SRD5A3	steroid 5 alpha-reductase 3	upregulated
912	238893_at	0.1424	0.00252	5.68	-1.04147	1.06	2.08493		LINC00936	long intergenic non-protein coding RNA 936	upregulated
913	244461_at	0.12819	0.00189	6.07	-0.73386	1.06	2.08493		SPECC1	sperm antigen with calponin homology and coiled-coil domains 1	upregulated
914	210705_s_at	0.1204	0.00152	6.37	-0.505209	1.06	2.08493		TRIM5	tripartite motif containing 5	upregulated
915	229309_at	0.10529	0.00113	6.81	-0.189448	1.06	2.08493		ADRB1	adrenoceptor beta 1	upregulated
916	229359_at	0.09963	0.000978	7.04	-0.0390553	1.06	2.08493		ASXL2	additional sex combs like 2, transcriptional regulator	upregulated
917	204084_s_at	0.09869	0.000899	7.17	0.0481	1.06	2.08493		CLN5	ceroid-lipofuscinosis, neuronal 5	upregulated
918	218204_s_at	0.09815	0.00088	7.2	0.0701164	1.06	2.08493		FYCO1	FYVE and coiled-coil domain containing 1	upregulated
919	203723_at	0.09154	0.000699	7.57	0.306626	1.06	2.08493		ITPKB	inositol-trisphosphate 3-kinase B	upregulated
920	227349_at	0.40665	0.0487	2.61	-4.26435	1.05	2.07053		HELLS	helicase, lymphoid-specific	upregulated
921	214757_at	0.39434	0.0442	2.69	-4.16061	1.05	2.07053		PMS2P2	PMS1 homolog 2, mismatch repair system component pseudogene 2	upregulated
922	231235_at	0.39139	0.0432	2.71	-4.13808	1.05	2.07053		NKTR	natural killer cell triggering receptor	upregulated
923	214720_x_at	0.29202	0.0165	3.58	-3.0885	1.05	2.07053		2010-09-01	septin 10	upregulated
924	242336_at	0.29143	0.0164	3.59	-3.08217	1.05	2.07053		GSK3B	glycogen synthase kinase 3 beta	upregulated
925	1568777_at	0.28312	0.0148	3.68	-2.97127	1.05	2.07053		EML5	echinoderm microtubule associated protein like 5	upregulated
926	234405_s_at	0.22382	0.008	4.31	-2.29787	1.05	2.07053		PHAX	phosphorylated adaptor for RNA export	upregulated
927	209424_s_at	0.19114	0.00527	4.78	-1.84086	1.05	2.07053		C1QTNF3-AMACR///AMACR	C1QTNF3-AMACR readthrough (NMD candidate)///alpha-methylacyl-CoA racemase	upregulated
928	210078_s_at	0.15595	0.00327	5.35	-1.32244	1.05	2.07053		KCNAB1	potassium voltage-gated channel subfamily A member regulatory beta subunit 1	upregulated
929	222709_at	0.15471	0.00322	5.37	-1.30735	1.05	2.07053		ATG7	autophagy related 7	upregulated
930	230273_at	0.15383	0.00316	5.39	-1.28694	1.05	2.07053		CFAP206	cilia and flagella associated protein 206	upregulated
931	209011_at	0.1204	0.00152	6.37	-0.503517	1.05	2.07053		TRIO	trio Rho guanine nucleotide exchange factor	upregulated
932	237706_at	0.11786	0.00146	6.43	-0.459346	1.05	2.07053		STXBP4	syntaxin binding protein 4	upregulated
933	222801_s_at	0.11474	0.00139	6.51	-0.407272	1.05	2.07053		STAG3L4	stromal antigen 3-like 4 (pseudogene)	upregulated
934	1554004_a_at	0.10573	0.00115	6.78	-0.211505	1.05	2.07053		ARHGEF28	Rho guanine nucleotide exchange factor 28	upregulated
935	235275_at	0.09963	0.000971	7.05	-0.0317338	1.05	2.07053		BMP8B	bone morphogenetic protein 8b	upregulated
936	210849_s_at	0.0943	0.000742	7.48	0.245572	1.05	2.07053		VPS41	VPS41, HOPS complex subunit	upregulated
937	228423_at	0.37245	0.0365	2.85	-3.95591	1.04	2.05623		MAP9	microtubule associated protein 9	upregulated
938	211085_s_at	0.32726	0.0243	3.22	-3.51525	1.04	2.05623		STK4	serine/threonine kinase 4	upregulated
939	221185_s_at	0.32562	0.0235	3.25	-3.4793	1.04	2.05623		IQCG	IQ motif containing G	upregulated
940	222951_s_at	0.3213	0.0224	3.29	-3.42591	1.04	2.05623		ANKEF1	ankyrin repeat and EF-hand domain containing 1	upregulated
941	212022_s_at	0.31549	0.0211	3.35	-3.36023	1.04	2.05623		MKI67	marker of proliferation Ki-67	upregulated
942	212076_at	0.31123	0.0203	3.38	-3.31823	1.04	2.05623		KMT2A	lysine methyltransferase 2A	upregulated
943	222995_s_at	0.30793	0.0196	3.42	-3.27685	1.04	2.05623		RHBDD2	rhomboid domain containing 2	upregulated
944	228793_at	0.29228	0.0166	3.57	-3.09528	1.04	2.05623		JMJD1C	jumonji domain containing 1C	upregulated
945	223126_s_at	0.27692	0.0137	3.76	-2.89084	1.04	2.05623		C1orf21	chromosome 1 open reading frame 21	upregulated
946	227198_at	0.26596	0.0125	3.85	-2.79046	1.04	2.05623		AFF3	AF4/FMR2 family member 3	upregulated
947	220926_s_at	0.24569	0.0101	4.06	-2.55676	1.04	2.05623		EDEM3	ER degradation enhancing alpha-mannosidase like protein 3	upregulated
948	219814_at	0.22643	0.00824	4.28	-2.33057	1.04	2.05623		MBNL3	muscleblind like splicing regulator 3	upregulated
949	219757_s_at	0.18194	0.00466	4.92	-1.70719	1.04	2.05623		TMEM260	transmembrane protein 260	upregulated
950	232353_s_at	0.17131	0.0041	5.07	-1.56787	1.04	2.05623		STYXL1	serine/threonine/tyrosine interacting-like 1	upregulated
951	204990_s_at	0.16468	0.00366	5.21	-1.445	1.04	2.05623		ITGB4	integrin subunit beta 4	upregulated
952	240392_at	0.14238	0.00251	5.69	-1.03896	1.04	2.05623		LOC105371920	uncharacterized LOC105371920	upregulated
953	201093_x_at	0.12953	0.00196	6.02	-0.771281	1.04	2.05623		SDHA	succinate dehydrogenase complex flavoprotein subunit A	upregulated
954	209105_at	0.12518	0.00176	6.16	-0.66059	1.04	2.05623		NCOA1	nuclear receptor coactivator 1	upregulated
955	1552482_at	0.12113	0.00158	6.32	-0.540546	1.04	2.05623		RAPH1	Ras association (RalGDS/AF-6) and pleckstrin homology domains 1	upregulated
956	229962_at	0.10195	0.00104	6.94	-0.104251	1.04	2.05623		LRRC37A3	leucine rich repeat containing 37 member A3	upregulated
957	227280_s_at	0.10195	0.00104	6.94	-0.100795	1.04	2.05623		CCNYL1	cyclin Y like 1	upregulated
958	235041_at	0.09947	0.000914	7.14	0.0312174	1.04	2.05623		GOSR2	golgi SNAP receptor complex member 2	upregulated
959	230951_at	0.09689	0.00085	7.26	0.10574	1.04	2.05623		EPB41L5	erythrocyte membrane protein band 4.1 like 5	upregulated
960	225186_at	0.0943	0.000739	7.48	0.250674	1.04	2.05623		RAPH1	Ras association (RalGDS/AF-6) and pleckstrin homology domains 1	upregulated
961	219722_s_at	0.40159	0.0468	2.64	-4.22336	1.03	2.04202		GDPD3	glycerophosphodiester phosphodiesterase domain containing 3	upregulated
962	244611_at	0.38494	0.0407	2.76	-4.07238	1.03	2.04202		MED13	mediator complex subunit 13	upregulated
963	202663_at	0.38346	0.0402	2.77	-4.05957	1.03	2.04202		WIPF1	WAS/WASL interacting protein family member 1	upregulated
964	201841_s_at	0.35645	0.0326	2.95	-3.83474	1.03	2.04202		HSPB1	heat shock protein family B (small) member 1	upregulated
965	218589_at	0.32726	0.0243	3.22	-3.51454	1.03	2.04202		LPAR6	lysophosphatidic acid receptor 6	upregulated
966	212926_at	0.31218	0.0205	3.37	-3.32869	1.03	2.04202		SMC5	structural maintenance of chromosomes 5	upregulated
967	211401_s_at	0.29668	0.0174	3.53	-3.14744	1.03	2.04202		FGFR2	fibroblast growth factor receptor 2	upregulated
968	238561_s_at	0.47078	0.0827	2.18	-4.82489	1	2		UTP23	UTP23, small subunit processome component	upregulated
969	223289_s_at	0.32011	0.0222	3.3	-3.41658	1	2		USP38	ubiquitin specific peptidase 38	upregulated
970	216100_s_at	0.43077	0.06	2.44	-4.48844	1	2		TOR1AIP1	torsin 1A interacting protein 1	upregulated
971	203767_s_at	0.30052	0.0179	3.5	-3.18283	1	2		STS	steroid sulfatase (microsomal), isozyme S	upregulated
972	222669_s_at	0.12981	0.00197	6.01	-0.780184	1	2		SBDSP1///SBDS	Shwachman-Bodian-Diamond syndrome pseudogene 1///SBDS ribosome assembly guanine nucleotide exchange factor	upregulated
973	208165_s_at	0.49897	0.105	1.99	-5.07028	1	2		PRSS16	protease, serine 16	upregulated
974	202855_s_at	0.47604	0.0866	2.14	-4.87274	1	2		MIR6787///SLC16A3	microRNA 6787///solute carrier family 16 member 3	upregulated
975	214459_x_at	0.24917	0.0104	4.03	-2.58817	1	2		HLA-C	major histocompatibility complex, class I, C	upregulated
976	208055_s_at	0.47087	0.0828	2.17	-4.82627	1	2		HERC4	HECT and RLD domain containing E3 ubiquitin protein ligase 4	upregulated
977	216693_x_at	0.19628	0.00563	4.7	-1.91429	1	2		HDGFRP3	hepatoma-derived growth factor, related protein 3	upregulated
978	232063_x_at	0.19406	0.00547	4.73	-1.88224	1	2		FARSB	phenylalanyl-tRNA synthetase beta subunit	upregulated
979	217916_s_at	0.11391	0.00136	6.53	-0.38686	1	2		FAM49B	family with sequence similarity 49 member B	upregulated
980	1558924_s_at	0.55648	0.158	1.66	-5.48458	1	2		CLIP1	CAP-Gly domain containing linker protein 1	upregulated
981	221881_s_at	0.5824	0.19	1.52	-5.6606	1	2		CLIC4	chloride intracellular channel 4	upregulated
No	ID	adj.P.Val	P.Value	t	B	logFC	FC	FC	Gene.symbol	Gene.title	notes
1	206115_at	0.40326	0.0475	-2.63	-4.23979	-1.01	0.496546	2.01391	EGR3	early growth response 3	downregulated
2	1555979_at	0.39859	0.0457	-2.66	-4.19725	-1.01	0.496546	2.01391	LOC100130417	uncharacterized LOC100130417	downregulated
3	212425_at	0.22982	0.00859	-4.24	-2.3757	-1.01	0.496546	2.01391	SCAMP1	secretory carrier membrane protein 1	downregulated
4	219932_at	0.15413	0.0032	-5.38	-1.29862	-1.01	0.496546	2.01391	SLC27A6	solute carrier family 27 member 6	downregulated
5	202486_at	0.13185	0.00207	-5.95	-0.829401	-1.01	0.496546	2.01391	AFG3L2	AFG3 like matrix AAA peptidase subunit 2	downregulated
6	214121_x_at	0.10529	0.00113	-6.81	-0.192284	-1.01	0.496546	2.01391	PDLIM7	PDZ and LIM domain 7	downregulated
7	205304_s_at	0.21759	0.00749	-4.38	-2.22581	-1.02	0.493116	2.02792	KCNJ8	potassium voltage-gated channel subfamily J member 8	downregulated
8	204867_at	0.21054	0.00675	-4.5	-2.11151	-1.02	0.493116	2.02792	GCHFR	GTP cyclohydrolase I feedback regulator	downregulated
9	209094_at	0.18662	0.00504	-4.83	-1.79235	-1.02	0.493116	2.02792	DDAH1	dimethylarginine dimethylaminohydrolase 1	downregulated
10	201459_at	0.12359	0.00168	-6.23	-0.611707	-1.02	0.493116	2.02792	RUVBL2	RuvB like AAA ATPase 2	downregulated
11	227624_at	0.11829	0.00147	-6.42	-0.468481	-1.02	0.493116	2.02792	TET2	tet methylcytosine dioxygenase 2	downregulated
12	215947_s_at	0.10718	0.0012	-6.72	-0.254691	-1.02	0.493116	2.02792	LOC100287852///FAM136A	protein FAM136A pseudogene///family with sequence similarity 136 member A	downregulated
13	204173_at	0.10195	0.00104	-6.94	-0.103423	-1.02	0.493116	2.02792	MYL6B	myosin light chain 6B	downregulated
14	204015_s_at	0.09689	0.00082	-7.32	0.143744	-1.02	0.493116	2.02792	DUSP4	dual specificity phosphatase 4	downregulated
15	232529_at	0.34938	0.0307	-3.01	-3.7692	-1.03	0.48971	2.04202	SP3	Sp3 transcription factor	downregulated
16	201526_at	0.34922	0.0306	-3.01	-3.76494	-1.03	0.48971	2.04202	ARF5	ADP ribosylation factor 5	downregulated
17	210534_s_at	0.3028	0.0183	-3.48	-3.20606	-1.03	0.48971	2.04202	B9D1	B9 domain containing 1	downregulated
18	227787_s_at	0.2506	0.0106	-4.02	-2.6037	-1.03	0.48971	2.04202	MED30	mediator complex subunit 30	downregulated
19	215030_at	0.23085	0.00872	-4.22	-2.39298	-1.03	0.48971	2.04202	GRSF1	G-rich RNA sequence binding factor 1	downregulated
20	227117_at	0.18472	0.00487	-4.87	-1.75495	-1.03	0.48971	2.04202	XPOT	exportin for tRNA	downregulated
21	201798_s_at	0.09689	0.000813	-7.33	0.152625	-1.03	0.48971	2.04202	MYOF	myoferlin	downregulated
22	236967_at	0.29927	0.0177	-3.51	-3.16883	-1.04	0.486327	2.05623	MNX1-AS1	MNX1 antisense RNA 1 (head to head)	downregulated
23	211778_s_at	0.28309	0.0148	-3.69	-2.96994	-1.04	0.486327	2.05623	OVOL2	ovo like zinc finger 2	downregulated
24	225651_at	0.27488	0.0136	-3.77	-2.87773	-1.04	0.486327	2.05623	UBE2E2	ubiquitin conjugating enzyme E2 E2	downregulated
25	218633_x_at	0.2175	0.00745	-4.39	-2.22071	-1.04	0.486327	2.05623	ABHD10	abhydrolase domain containing 10	downregulated
26	226845_s_at	0.21649	0.00733	-4.41	-2.20244	-1.04	0.486327	2.05623	COPS9	COP9 signalosome subunit 9	downregulated
27	229664_at	0.21122	0.00685	-4.48	-2.128	-1.04	0.486327	2.05623	MAPK8	mitogen-activated protein kinase 8	downregulated
28	218507_at	0.12518	0.00176	-6.17	-0.659828	-1.04	0.486327	2.05623	HILPDA	hypoxia inducible lipid droplet associated	downregulated
29	212973_at	0.10936	0.00125	-6.66	-0.296227	-1.04	0.486327	2.05623	RPIA	ribose 5-phosphate isomerase A	downregulated
30	201889_at	0.10259	0.00107	-6.9	-0.130872	-1.04	0.486327	2.05623	FAM3C	family with sequence similarity 3 member C	downregulated
31	1559946_s_at	0.09963	0.000931	-7.11	0.0115638	-1.04	0.486327	2.05623	RUVBL2	RuvB like AAA ATPase 2	downregulated
32	221268_s_at	0.09689	0.000854	-7.25	0.100986	-1.04	0.486327	2.05623	SGPP1	sphingosine-1-phosphate phosphatase 1	downregulated
33	212995_x_at	0.09689	0.00085	-7.26	0.105902	-1.04	0.486327	2.05623	MZT2A///MZT2B///PHGDH	mitotic spindle organizing protein 2A///mitotic spindle organizing protein 2B///phosphoglycerate dehydrogenase	downregulated
34	213520_at	0.09466	0.000757	-7.44	0.226084	-1.04	0.486327	2.05623	RECQL4	RecQ like helicase 4	downregulated
35	232194_at	0.3778	0.038	-2.82	-3.99998	-1.05	0.482968	2.07053	METTL4	methyltransferase like 4	downregulated
36	203186_s_at	0.34316	0.0287	-3.06	-3.69663	-1.05	0.482968	2.07053	S100A4	S100 calcium binding protein A4	downregulated
37	225897_at	0.31323	0.0207	-3.36	-3.34095	-1.05	0.482968	2.07053	MARCKS	myristoylated alanine rich protein kinase C substrate	downregulated
38	228020_at	0.19977	0.00599	-4.63	-1.98085	-1.05	0.482968	2.07053	PTCD3	pentatricopeptide repeat domain 3	downregulated
39	201673_s_at	0.14287	0.00253	-5.68	-1.04829	-1.05	0.482968	2.07053	GYS1	glycogen synthase 1	downregulated
40	226889_at	0.11283	0.00133	-6.57	-0.360771	-1.05	0.482968	2.07053	WDR35	WD repeat domain 35	downregulated
41	238917_s_at	0.22276	0.00787	-4.33	-2.27965	-1.06	0.479632	2.08493	DENND5B	DENN domain containing 5B	downregulated
42	209121_x_at	0.22196	0.00781	-4.34	-2.27178	-1.06	0.479632	2.08493	NR2F2	nuclear receptor subfamily 2 group F member 2	downregulated
43	225532_at	0.13934	0.00238	-5.76	-0.978563	-1.06	0.479632	2.08493	CABLES1	Cdk5 and Abl enzyme substrate 1	downregulated
44	226710_at	0.12391	0.00171	-6.21	-0.625143	-1.06	0.479632	2.08493	C8orf82	chromosome 8 open reading frame 82	downregulated
45	228253_at	0.09963	0.000969	-7.05	-0.0295424	-1.06	0.479632	2.08493	LOXL3	lysyl oxidase like 3	downregulated
46	205669_at	0.09963	0.000944	-7.09	-0.003071	-1.06	0.479632	2.08493	NCAM2	neural cell adhesion molecule 2	downregulated
47	235085_at	0.09689	0.000798	-7.36	0.170983	-1.06	0.479632	2.08493	SGK223	homolog of rat pragma of Rnd2	downregulated
48	229954_at	0.28479	0.015	-3.67	-2.98992	-1.07	0.476319	2.09943	CHDH	choline dehydrogenase	downregulated
49	1552946_at	0.2629	0.0121	-3.88	-2.75086	-1.07	0.476319	2.09943	ZNF114	zinc finger protein 114	downregulated
50	223732_at	0.21054	0.00671	-4.5	-2.1057	-1.07	0.476319	2.09943	SLC23A1	solute carrier family 23 member 1	downregulated
51	201739_at	0.20763	0.00657	-4.53	-2.08271	-1.07	0.476319	2.09943	SGK1	serum/glucocorticoid regulated kinase 1	downregulated
52	201644_at	0.15394	0.00318	-5.38	-1.29437	-1.07	0.476319	2.09943	TSTA3	tissue specific transplantation antigen P35B	downregulated
53	201124_at	0.09019	0.000685	-7.61	0.328738	-1.07	0.476319	2.09943	ITGB5	integrin subunit beta 5	downregulated
54	205501_at	0.4052	0.0483	-2.62	-4.25557	-1.08	0.473029	2.11404	PDE10A	phosphodiesterase 10A	downregulated
55	225588_s_at	0.39386	0.044	-2.69	-4.15756	-1.08	0.473029	2.11404	TMEM129	transmembrane protein 129	downregulated
56	205967_at	0.33333	0.0263	-3.15	-3.59939	-1.08	0.473029	2.11404	HIST2H4B///HIST4H4///HIST2H4A///HIST1H4L///HIST1H4E///HIST1H4B///HIST1H4H///HIST1H4C///HIST1H4J///HIST1H4K///HIST1H4F///HIST1H4D///HIST1H4A///HIST1H4I	histone cluster 2, H4b///histone cluster 4, H4///histone cluster 2, H4a///histone cluster 1, H4l///histone cluster 1, H4e///histone cluster 1, H4b///histone cluster 1, H4h///histone cluster 1, H4c///histone cluster 1, H4j///histone cluster 1, H4k///histone cluster 1, H4f///histone cluster 1, H4d///histone cluster 1, H4a///histone cluster 1, H4i	downregulated
57	202234_s_at	0.27869	0.014	-3.74	-2.91385	-1.08	0.473029	2.11404	SLC16A1	solute carrier family 16 member 1	downregulated
58	242069_at	0.24349	0.00992	-4.09	-2.53331	-1.08	0.473029	2.11404	CBX5	chromobox 5	downregulated
59	239903_at	0.20217	0.00612	-4.61	-2.0047	-1.08	0.473029	2.11404	TPBG	trophoblast glycoprotein	downregulated
60	224959_at	0.17772	0.00439	-4.99	-1.64378	-1.08	0.473029	2.11404	SLC26A2	solute carrier family 26 member 2	downregulated
61	222844_s_at	0.13462	0.00215	-5.89	-0.873858	-1.08	0.473029	2.11404	SRR	serine racemase	downregulated
62	227679_at	0.12886	0.00192	-6.05	-0.748677	-1.08	0.473029	2.11404	HDAC11	histone deacetylase 11	downregulated
63	202016_at	0.09947	0.000917	-7.14	0.0274221	-1.08	0.473029	2.11404	MEST	mesoderm specific transcript	downregulated
64	203149_at	0.09815	0.000886	-7.19	0.063415	-1.08	0.473029	2.11404	NECTIN2	nectin cell adhesion molecule 2	downregulated
65	201566_x_at	0.24038	0.00959	-4.12	-2.49616	-1.09	0.469761	2.12874	ID2	inhibitor of DNA binding 2, HLH protein	downregulated
66	226611_s_at	0.199	0.00593	-4.64	-1.97076	-1.09	0.469761	2.12874	CENPV	centromere protein V	downregulated
67	227894_at	0.18589	0.00498	-4.84	-1.78083	-1.09	0.469761	2.12874	WDR90	WD repeat domain 90	downregulated
68	219733_s_at	0.14102	0.00242	-5.73	-1.00057	-1.09	0.469761	2.12874	SLC27A5	solute carrier family 27 member 5	downregulated
69	203669_s_at	0.12819	0.00188	-6.08	-0.727418	-1.09	0.469761	2.12874	DGAT1	diacylglycerol O-acyltransferase 1	downregulated
70	219205_at	0.11441	0.00138	-6.52	-0.397974	-1.09	0.469761	2.12874	SRR	serine racemase	downregulated
71	203857_s_at	0.09806	0.000875	-7.21	0.0760056	-1.09	0.469761	2.12874	MIR7110///PDIA5	microRNA 7110///protein disulfide isomerase family A member 5	downregulated
72	212803_at	0.38165	0.0393	-2.79	-4.03555	-1.1	0.466516	2.14355	NAB2	NGFI-A binding protein 2	downregulated
73	202657_s_at	0.30906	0.0199	-3.4	-3.29777	-1.1	0.466516	2.14355	SERTAD2	SERTA domain containing 2	downregulated
74	219643_at	0.29077	0.0163	-3.59	-3.07583	-1.1	0.466516	2.14355	LRP1B	LDL receptor related protein 1B	downregulated
75	218995_s_at	0.25998	0.0117	-3.92	-2.71033	-1.1	0.466516	2.14355	EDN1	endothelin 1	downregulated
76	243681_at	0.2588	0.0116	-3.93	-2.70224	-1.1	0.466516	2.14355	SHANK2	SH3 and multiple ankyrin repeat domains 2	downregulated
77	222025_s_at	0.14877	0.00287	-5.51	-1.18339	-1.1	0.466516	2.14355	OPLAH	5-oxoprolinase (ATP-hydrolysing)	downregulated
78	239319_at	0.13185	0.00207	-5.95	-0.830665	-1.1	0.466516	2.14355	LINC00992	long intergenic non-protein coding RNA 992	downregulated
79	219489_s_at	0.12446	0.00173	-6.19	-0.641211	-1.1	0.466516	2.14355	NXN	nucleoredoxin	downregulated
80	213546_at	0.11474	0.0014	-6.49	-0.418452	-1.1	0.466516	2.14355	DKFZP586I1420	uncharacterized protein DKFZp586I1420	downregulated
81	204620_s_at	0.09948	0.000921	-7.13	0.0232852	-1.1	0.466516	2.14355	VCAN	versican	downregulated
82	230665_at	0.08835	0.000659	-7.67	0.367125	-1.1	0.466516	2.14355	GUCY1A2	guanylate cyclase 1 soluble subunit alpha 2	downregulated
83	209256_s_at	0.3539	0.0318	-2.98	-3.8053	-1.11	0.463294	2.15846	KLHDC10	kelch domain containing 10	downregulated
84	1554447_at	0.30793	0.0196	-3.41	-3.28135	-1.11	0.463294	2.15846	JPX	JPX transcript, XIST activator (non-protein coding)	downregulated
85	236396_at	0.27303	0.0134	-3.78	-2.86218	-1.11	0.463294	2.15846	LOC101927263	uncharacterized LOC101927263	downregulated
86	228480_at	0.09689	0.000843	-7.27	0.114957	-1.11	0.463294	2.15846	VAPA	VAMP associated protein A	downregulated
87	219268_at	0.35509	0.0321	-2.97	-3.81622	-1.12	0.460094	2.17347	ETNK2	ethanolamine kinase 2	downregulated
88	227228_s_at	0.27836	0.014	-3.74	-2.90949	-1.12	0.460094	2.17347	CCDC88C	coiled-coil domain containing 88C	downregulated
89	229638_at	0.26355	0.0122	-3.87	-2.76192	-1.12	0.460094	2.17347	IRX3	iroquois homeobox 3	downregulated
90	242794_at	0.24031	0.00957	-4.12	-2.49464	-1.12	0.460094	2.17347	MAML3	mastermind like transcriptional coactivator 3	downregulated
91	204795_at	0.23631	0.00919	-4.17	-2.45031	-1.12	0.460094	2.17347	PRR3	proline rich 3	downregulated
92	202729_s_at	0.16842	0.00387	-5.14	-1.50605	-1.12	0.460094	2.17347	LTBP1	latent transforming growth factor beta binding protein 1	downregulated
93	202350_s_at	0.10259	0.00107	-6.9	-0.129731	-1.12	0.460094	2.17347	LOC100506558///MATN2	uncharacterized LOC100506558///matrilin 2	downregulated
94	204942_s_at	0.09341	0.000724	-7.52	0.270703	-1.12	0.460094	2.17347	ALDH3B2	aldehyde dehydrogenase 3 family member B2	downregulated
95	1557285_at	0.33239	0.026	-3.15	-3.58754	-1.13	0.456916	2.18859	AREG	amphiregulin	downregulated
96	230747_s_at	0.29619	0.0172	-3.54	-3.13774	-1.13	0.456916	2.18859	TTC39C	tetratricopeptide repeat domain 39C	downregulated
97	218744_s_at	0.22344	0.00795	-4.32	-2.29177	-1.13	0.456916	2.18859	PACSIN3	protein kinase C and casein kinase substrate in neurons 3	downregulated
98	36936_at	0.11861	0.00148	-6.41	-0.476965	-1.13	0.456916	2.18859	TSTA3	tissue specific transplantation antigen P35B	downregulated
99	211026_s_at	0.10768	0.00121	-6.71	-0.263053	-1.13	0.456916	2.18859	MGLL	monoglyceride lipase	downregulated
100	1553185_at	0.30793	0.0195	-3.42	-3.27148	-1.14	0.45376	2.20381	RASEF	RAS and EF-hand domain containing	downregulated
101	1565483_at	0.23069	0.00871	-4.22	-2.39099	-1.14	0.45376	2.20381	EGFR	epidermal growth factor receptor	downregulated
102	223284_at	0.19696	0.00574	-4.68	-1.93534	-1.14	0.45376	2.20381	NAT14	N-acetyltransferase 14 (putative)	downregulated
103	226408_at	0.18194	0.00465	-4.92	-1.70475	-1.14	0.45376	2.20381	TEAD2	TEA domain transcription factor 2	downregulated
104	202850_at	0.10155	0.00103	-6.96	-0.0886473	-1.14	0.45376	2.20381	ABCD3	ATP binding cassette subfamily D member 3	downregulated
105	226284_at	0.35008	0.0309	-3	-3.7741	-1.15	0.450625	2.21914	ZBTB2	zinc finger and BTB domain containing 2	downregulated
106	1555883_s_at	0.22344	0.00796	-4.32	-2.29253	-1.15	0.450625	2.21914	SPIN3	spindlin family member 3	downregulated
107	244377_at	0.15751	0.00334	-5.32	-1.34563	-1.15	0.450625	2.21914	SLC1A4	solute carrier family 1 member 4	downregulated
108	220217_x_at	0.08793	0.000651	-7.69	0.380082	-1.15	0.450625	2.21914	SPANXA2///SPANXC///SPANXA1	SPANX family member A2///SPANX family member C///sperm protein associated with the nucleus, X-linked, family member A1	downregulated
109	227941_at	0.38291	0.0399	-2.78	-4.05149	-1.16	0.447513	2.23457	LOC339803	uncharacterized LOC339803	downregulated
110	203439_s_at	0.3529	0.0315	-2.98	-3.79672	-1.16	0.447513	2.23457	STC2	stanniocalcin 2	downregulated
111	228326_at	0.26298	0.0121	-3.88	-2.75439	-1.16	0.447513	2.23457	WDR27	WD repeat domain 27	downregulated
112	224967_at	0.25227	0.0107	-4	-2.62038	-1.16	0.447513	2.23457	UGCG	UDP-glucose ceramide glucosyltransferase	downregulated
113	223949_at	0.21269	0.00695	-4.47	-2.14409	-1.16	0.447513	2.23457	TMPRSS3	transmembrane protease, serine 3	downregulated
114	202726_at	0.16862	0.00394	-5.12	-1.52427	-1.16	0.447513	2.23457	LIG1	DNA ligase 1	downregulated
115	226590_at	0.16326	0.00356	-5.25	-1.41395	-1.16	0.447513	2.23457	ZNF618	zinc finger protein 618	downregulated
116	214476_at	0.15743	0.00333	-5.33	-1.34185	-1.16	0.447513	2.23457	TFF2	trefoil factor 2	downregulated
117	227560_at	0.08793	0.000646	-7.71	0.38817	-1.16	0.447513	2.23457	SFXN2	sideroflexin 2	downregulated
118	225191_at	0.35338	0.0316	-2.98	-3.79994	-1.17	0.444421	2.25012	CIRBP	cold inducible RNA binding protein	downregulated
119	223492_s_at	0.31887	0.0217	-3.32	-3.39197	-1.17	0.444421	2.25012	LRRFIP1	LRR binding FLII interacting protein 1	downregulated
120	225355_at	0.22821	0.00837	-4.26	-2.34792	-1.17	0.444421	2.25012	NEURL1B	neuralized E3 ubiquitin protein ligase 1B	downregulated
121	228732_at	0.0867	0.000585	-7.88	0.488593	-1.17	0.444421	2.25012	GUCY1A2	guanylate cyclase 1 soluble subunit alpha 2	downregulated
122	1569512_at	0.34445	0.0291	-3.05	-3.70941	-1.18	0.441351	2.26577	SVIL	supervillin	downregulated
123	205336_at	0.25461	0.011	-3.98	-2.64741	-1.18	0.441351	2.26577	PVALB	parvalbumin	downregulated
124	229073_at	0.24115	0.00974	-4.1	-2.51346	-1.18	0.441351	2.26577	PRTG	protogenin	downregulated
125	227027_at	0.16333	0.00357	-5.24	-1.41803	-1.18	0.441351	2.26577	GFPT1	glutamine--fructose-6-phosphate transaminase 1	downregulated
126	203221_at	0.09947	0.000919	-7.13	0.025635	-1.18	0.441351	2.26577	TLE1	transducin like enhancer of split 1	downregulated
127	229092_at	0.34207	0.0282	-3.08	-3.67627	-1.19	0.438303	2.28153	NR2F2	nuclear receptor subfamily 2 group F member 2	downregulated
128	206569_at	0.31755	0.0214	-3.33	-3.37558	-1.19	0.438303	2.28153	IL24	interleukin 24	downregulated
129	218961_s_at	0.09689	0.000836	-7.28	0.123344	-1.19	0.438303	2.28153	PNKP	polynucleotide kinase 3'-phosphatase	downregulated
130	217728_at	0.08725	0.000603	-7.82	0.458187	-1.19	0.438303	2.28153	S100A6	S100 calcium binding protein A6	downregulated
131	212482_at	0.281	0.0144	-3.71	-2.9454	-1.2	0.435275	2.2974	RMND5A	required for meiotic nuclear division 5 homolog A	downregulated
132	213839_at	0.21295	0.00707	-4.45	-2.16253	-1.2	0.435275	2.2974	CLMN	calmin	downregulated
133	205055_at	0.0797	0.000473	-8.25	0.703133	-1.2	0.435275	2.2974	ITGAE	integrin subunit alpha E	downregulated
134	219270_at	0.29295	0.0167	-3.57	-3.10413	-1.21	0.432269	2.31338	CHAC1	ChaC glutathione specific gamma-glutamylcyclotransferase 1	downregulated
135	222802_at	0.24838	0.0103	-4.04	-2.57893	-1.21	0.432269	2.31338	EDN1	endothelin 1	downregulated
136	227586_at	0.22884	0.00844	-4.26	-2.35627	-1.21	0.432269	2.31338	TMEM170A	transmembrane protein 170A	downregulated
137	231967_at	0.12981	0.00197	-6.01	-0.778564	-1.21	0.432269	2.31338	PHF20L1	PHD finger protein 20-like 1	downregulated
138	215913_s_at	0.12113	0.0016	-6.3	-0.557276	-1.21	0.432269	2.31338	GULP1	GULP, engulfment adaptor PTB domain containing 1	downregulated
139	213432_at	0.0825	0.000527	-8.06	0.595149	-1.21	0.432269	2.31338	MUC5B	mucin 5B, oligomeric mucus/gel-forming	downregulated
140	233498_at	0.24838	0.0103	-4.04	-2.57958	-1.22	0.429283	2.32947	ERBB4	erb-b2 receptor tyrosine kinase 4	downregulated
141	239355_at	0.18337	0.00475	-4.9	-1.72824	-1.22	0.429283	2.32947	GMCL1	germ cell-less, spermatogenesis associated 1	downregulated
142	205225_at	0.0747	0.000385	-8.62	0.90728	-1.22	0.429283	2.32947	ESR1	estrogen receptor 1	downregulated
143	1558369_at	0.35812	0.0333	-2.93	-3.85673	-1.23	0.426317	2.34567	MPHOSPH9	M-phase phosphoprotein 9	downregulated
144	228108_at	0.27836	0.0139	-3.74	-2.90508	-1.23	0.426317	2.34567	PPM1L	protein phosphatase, Mg2+/Mn2+ dependent 1L	downregulated
145	204237_at	0.22427	0.00802	-4.31	-2.3012	-1.23	0.426317	2.34567	GULP1	GULP, engulfment adaptor PTB domain containing 1	downregulated
146	215429_s_at	0.22344	0.00796	-4.32	-2.29307	-1.23	0.426317	2.34567	ZNF428	zinc finger protein 428	downregulated
147	210800_at	0.10573	0.00116	-6.77	-0.217111	-1.23	0.426317	2.34567	TIMM8A	translocase of inner mitochondrial membrane 8 homolog A (yeast)	downregulated
148	204624_at	0.32875	0.025	-3.19	-3.54697	-1.24	0.423373	2.36199	ATP7B	ATPase copper transporting beta	downregulated
149	202308_at	0.31257	0.0205	-3.37	-3.33106	-1.24	0.423373	2.36199	SREBF1	sterol regulatory element binding transcription factor 1	downregulated
150	228298_at	0.30457	0.0186	-3.46	-3.22459	-1.24	0.423373	2.36199	PCED1B	PC-esterase domain containing 1B	downregulated
151	1553186_x_at	0.17561	0.00431	-5.01	-1.623	-1.24	0.423373	2.36199	RASEF	RAS and EF-hand domain containing	downregulated
152	223391_at	0.14585	0.00268	-5.6	-1.10909	-1.24	0.423373	2.36199	SGPP1	sphingosine-1-phosphate phosphatase 1	downregulated
153	221602_s_at	0.14146	0.00247	-5.71	-1.01977	-1.24	0.423373	2.36199	FCMR	Fc fragment of IgM receptor	downregulated
154	201761_at	0.1386	0.00233	-5.79	-0.957689	-1.24	0.423373	2.36199	MTHFD2	methylenetetrahydrofolate dehydrogenase (NADP+ dependent) 2, methenyltetrahydrofolate cyclohydrolase	downregulated
155	227995_at	0.07602	0.000407	-8.52	0.85206	-1.24	0.423373	2.36199	PLXDC2	plexin domain containing 2	downregulated
156	227204_at	0.33874	0.0275	-3.1	-3.64927	-1.25	0.420448	2.37841	PARD6G	par-6 family cell polarity regulator gamma	downregulated
157	214053_at	0.26767	0.0128	-3.82	-2.81537	-1.25	0.420448	2.37841	ERBB4	erb-b2 receptor tyrosine kinase 4	downregulated
158	214095_at	0.2629	0.0121	-3.88	-2.75058	-1.25	0.420448	2.37841	SHMT2	serine hydroxymethyltransferase 2	downregulated
159	221042_s_at	0.1826	0.00472	-4.91	-1.72113	-1.25	0.420448	2.37841	CLMN	calmin	downregulated
160	226245_at	0.13524	0.00221	-5.86	-0.900589	-1.25	0.420448	2.37841	KCTD1	potassium channel tetramerization domain containing 1	downregulated
161	213931_at	0.38291	0.0399	-2.78	-4.05083	-1.26	0.417544	2.39496	ID2B///ID2	inhibitor of DNA binding 2B, HLH protein (pseudogene)///inhibitor of DNA binding 2, HLH protein	downregulated
162	203222_s_at	0.10083	0.00101	-6.98	-0.0754769	-1.26	0.417544	2.39496	TLE1	transducin like enhancer of split 1	downregulated
163	201448_at	0.09635	0.000786	-7.38	0.186832	-1.26	0.417544	2.39496	TIA1	TIA1 cytotoxic granule-associated RNA binding protein	downregulated
164	220329_s_at	0.35701	0.0329	-2.95	-3.84194	-1.27	0.41466	2.41162	RMND1	required for meiotic nuclear division 1 homolog	downregulated
165	1560434_x_at	0.19114	0.00528	-4.77	-1.84429	-1.27	0.41466	2.41162	CLTA	clathrin light chain A	downregulated
166	1556033_at	0.10431	0.0011	-6.86	-0.159569	-1.27	0.41466	2.41162	LINC01138	long intergenic non-protein coding RNA 1138	downregulated
167	221614_s_at	0.09689	0.000834	-7.29	0.125815	-1.27	0.41466	2.41162	RPH3AL	rabphilin 3A-like (without C2 domains)	downregulated
168	231195_at	0.08793	0.000651	-7.69	0.380313	-1.27	0.41466	2.41162	KLRG2	killer cell lectin like receptor G2	downregulated
169	228988_at	0.3922	0.0435	-2.7	-4.14427	-1.28	0.411796	2.42839	ZNF711	zinc finger protein 711	downregulated
170	210871_x_at	0.22884	0.00845	-4.25	-2.35832	-1.28	0.411796	2.42839	SSX2IP	SSX family member 2 interacting protein	downregulated
171	213359_at	0.22038	0.00769	-4.36	-2.25423	-1.28	0.411796	2.42839	HNRNPD	heterogeneous nuclear ribonucleoprotein D	downregulated
172	239153_at	0.14023	0.0024	-5.75	-0.990007	-1.28	0.411796	2.42839	HOTAIR	HOX transcript antisense RNA	downregulated
173	218893_at	0.12131	0.00162	-6.29	-0.567349	-1.28	0.411796	2.42839	ISOC2	isochorismatase domain containing 2	downregulated
174	237365_at	0.1218	0.00164	-6.27	-0.579867	-1.29	0.408951	2.44528	ELOVL2-AS1	ELOVL2 antisense RNA 1	downregulated
175	214096_s_at	0.09815	0.000888	-7.19	0.0606172	-1.29	0.408951	2.44528	SHMT2	serine hydroxymethyltransferase 2	downregulated
176	229342_at	0.09689	0.000796	-7.36	0.174011	-1.29	0.408951	2.44528	NCBP3	nuclear cap binding subunit 3	downregulated
177	202408_s_at	0.07958	0.000455	-8.32	0.742794	-1.29	0.408951	2.44528	PRPF31	pre-mRNA processing factor 31	downregulated
178	207400_at	0.22317	0.00791	-4.33	-2.28509	-1.3	0.406126	2.46229	NPY5R	neuropeptide Y receptor Y5	downregulated
179	1556911_at	0.33676	0.027	-3.12	-3.63039	-1.31	0.403321	2.47942	ALMS1-IT1	ALMS1 intronic transcript 1	downregulated
180	223488_s_at	0.26596	0.0125	-3.85	-2.79002	-1.31	0.403321	2.47942	GNB4	G protein subunit beta 4	downregulated
181	244264_at	0.21295	0.00706	-4.45	-2.16123	-1.31	0.403321	2.47942	KLRG2	killer cell lectin like receptor G2	downregulated
182	212317_at	0.16848	0.00389	-5.13	-1.51185	-1.32	0.400535	2.49666	TNPO3	transportin 3	downregulated
183	226610_at	0.12739	0.00185	-6.1	-0.714025	-1.32	0.400535	2.49666	CENPV	centromere protein V	downregulated
184	205303_at	0.10573	0.00115	-6.79	-0.204887	-1.32	0.400535	2.49666	KCNJ8	potassium voltage-gated channel subfamily J member 8	downregulated
185	205933_at	0.15022	0.00301	-5.45	-1.23303	-1.33	0.397768	2.51403	SETBP1	SET binding protein 1	downregulated
186	1565358_at	0.34548	0.0294	-3.05	-3.72061	-1.35	0.392292	2.54912	RARA	retinoic acid receptor alpha	downregulated
187	204394_at	0.30717	0.0191	-3.44	-3.24913	-1.35	0.392292	2.54912	SLC43A1	solute carrier family 43 member 1	downregulated
188	225459_at	0.20077	0.00604	-4.62	-1.99043	-1.35	0.392292	2.54912	AMOTL1	angiomotin like 1	downregulated
189	218457_s_at	0.19941	0.00596	-4.64	-1.97679	-1.35	0.392292	2.54912	DNMT3A	DNA methyltransferase 3 alpha	downregulated
190	227952_at	0.1922	0.00535	-4.76	-1.85746	-1.35	0.392292	2.54912	ZNF595	zinc finger protein 595	downregulated
191	204794_at	0.11405	0.00137	-6.53	-0.389794	-1.35	0.392292	2.54912	DUSP2	dual specificity phosphatase 2	downregulated
192	222471_s_at	0.11283	0.00134	-6.56	-0.365551	-1.35	0.392292	2.54912	KCMF1	potassium channel modulatory factor 1	downregulated
193	213166_x_at	0.09963	0.000984	-7.03	-0.045863	-1.35	0.392292	2.54912	MIR4784///MZT2A///MZT2B	microRNA 4784///mitotic spindle organizing protein 2A///mitotic spindle organizing protein 2B	downregulated
194	201565_s_at	0.16942	0.004	-5.1	-1.54282	-1.36	0.389582	2.56685	ID2	inhibitor of DNA binding 2, HLH protein	downregulated
195	202936_s_at	0.26399	0.0123	-3.87	-2.76917	-1.37	0.386891	2.58471	SOX9	SRY-box 9	downregulated
196	208478_s_at	0.197	0.00575	-4.68	-1.93745	-1.37	0.386891	2.58471	BAX	BCL2 associated X, apoptosis regulator	downregulated
197	214437_s_at	0.05302	0.00021	-9.82	1.4931	-1.37	0.386891	2.58471	SHMT2	serine hydroxymethyltransferase 2	downregulated
198	209383_at	0.33072	0.0255	-3.17	-3.56687	-1.38	0.384219	2.60268	DDIT3	DNA damage inducible transcript 3	downregulated
199	230588_s_at	0.32011	0.0222	-3.3	-3.41729	-1.38	0.384219	2.60268	LOC730268///LOC285074	anaphase-promoting complex subunit 1-like///anaphase promoting complex subunit 1 pseudogene	downregulated
200	225527_at	0.26734	0.0127	-3.83	-2.80584	-1.38	0.384219	2.60268	CEBPG	CCAAT/enhancer binding protein gamma	downregulated
201	215692_s_at	0.17506	0.00428	-5.02	-1.61581	-1.38	0.384219	2.60268	MPPED2	metallophosphoesterase domain containing 2	downregulated
202	224032_x_at	0.13374	0.00213	-5.9	-0.86321	-1.38	0.384219	2.60268	SPANXA2///SPANXA1	SPANX family member A2///sperm protein associated with the nucleus, X-linked, family member A1	downregulated
203	219197_s_at	0.09689	0.000821	-7.31	0.141574	-1.38	0.384219	2.60268	SCUBE2	signal peptide, CUB domain and EGF like domain containing 2	downregulated
204	227816_at	0.32433	0.0233	-3.26	-3.46667	-1.39	0.381565	2.62079	NTN1	netrin 1	downregulated
205	203184_at	0.1489	0.00289	-5.5	-1.19146	-1.39	0.381565	2.62079	FBN2	fibrillin 2	downregulated
206	209435_s_at	0.12634	0.00182	-6.12	-0.695982	-1.39	0.381565	2.62079	ARHGEF2	Rho/Rac guanine nucleotide exchange factor 2	downregulated
207	233059_at	0.10368	0.00109	-6.87	-0.150152	-1.39	0.381565	2.62079	KCNJ3	potassium voltage-gated channel subfamily J member 3	downregulated
208	225898_at	0.08201	0.000506	-8.13	0.635886	-1.39	0.381565	2.62079	WDR54	WD repeat domain 54	downregulated
209	220234_at	0.16472	0.00368	-5.2	-1.45147	-1.4	0.378929	2.63902	CA8	carbonic anhydrase 8	downregulated
210	227719_at	0.16107	0.00347	-5.27	-1.38837	-1.4	0.378929	2.63902	SMAD9	SMAD family member 9	downregulated
211	230964_at	0.12084	0.00155	-6.34	-0.525378	-1.4	0.378929	2.63902	FREM2	FRAS1 related extracellular matrix protein 2	downregulated
212	227059_at	0.09922	0.000906	-7.16	0.0405162	-1.4	0.378929	2.63902	GPC6	glypican 6	downregulated
213	202847_at	0.26223	0.0119	-3.9	-2.7336	-1.41	0.376312	2.65737	PCK2	phosphoenolpyruvate carboxykinase 2, mitochondrial	downregulated
214	204235_s_at	0.12317	0.00167	-6.24	-0.603206	-1.41	0.376312	2.65737	GULP1	GULP, engulfment adaptor PTB domain containing 1	downregulated
215	205938_at	0.0518	0.000196	-9.97	1.56036	-1.41	0.376312	2.65737	PPM1E	protein phosphatase, Mg2+/Mn2+ dependent 1E	downregulated
216	211833_s_at	0.19114	0.00526	-4.78	-1.84055	-1.42	0.373712	2.67586	BAX	BCL2 associated X, apoptosis regulator	downregulated
217	222108_at	0.16848	0.00391	-5.13	-1.51739	-1.42	0.373712	2.67586	AMIGO2	adhesion molecule with Ig like domain 2	downregulated
218	222760_at	0.14729	0.00276	-5.56	-1.14051	-1.42	0.373712	2.67586	ZNF703	zinc finger protein 703	downregulated
219	1555882_at	0.14949	0.00297	-5.47	-1.22079	-1.43	0.371131	2.69447	SPIN3	spindlin family member 3	downregulated
220	232315_at	0.08793	0.000636	-7.73	0.40419	-1.44	0.368567	2.71321	ZNF880	zinc finger protein 880	downregulated
221	203232_s_at	0.23262	0.00885	-4.21	-2.40856	-1.45	0.366021	2.73208	ATXN1	ataxin 1	downregulated
222	218195_at	0.09963	0.000942	-7.09	2.32e-05	-1.45	0.366021	2.73208	ARMT1	acidic residue methyltransferase 1	downregulated
223	201416_at	0.29903	0.0177	-3.51	-3.16655	-1.46	0.363493	2.75108	SOX4	SRY-box 4	downregulated
224	219153_s_at	0.14675	0.00272	-5.58	-1.12437	-1.46	0.363493	2.75108	THSD4	thrombospondin type 1 domain containing 4	downregulated
225	205477_s_at	0.09815	0.000891	-7.18	0.0575043	-1.46	0.363493	2.75108	AMBP	alpha-1-microglobulin/bikunin precursor	downregulated
226	1555201_a_at	0.31948	0.0221	-3.3	-3.40842	-1.47	0.360982	2.77022	RMND1	required for meiotic nuclear division 1 homolog	downregulated
227	233109_at	0.21701	0.00739	-4.4	-2.21086	-1.47	0.360982	2.77022	COL12A1	collagen type XII alpha 1 chain	downregulated
228	219264_s_at	0.06078	0.000269	-9.31	1.25837	-1.47	0.360982	2.77022	PPP2R3B	protein phosphatase 2 regulatory subunit B''beta	downregulated
229	209394_at	0.0518	0.000196	-9.96	1.55965	-1.47	0.360982	2.77022	ASMTL	acetylserotonin O-methyltransferase-like	downregulated
230	202641_at	0.04991	0.000176	-10.2	1.66164	-1.47	0.360982	2.77022	ARL3	ADP ribosylation factor like GTPase 3	downregulated
231	228716_at	0.37831	0.0382	-2.82	-4.0047	-1.48	0.358489	2.78949	THRB	thyroid hormone receptor beta	downregulated
232	203019_x_at	0.2208	0.00773	-4.35	-2.25993	-1.48	0.358489	2.78949	SSX2IP	SSX family member 2 interacting protein	downregulated
233	204798_at	0.14932	0.00292	-5.49	-1.20102	-1.48	0.358489	2.78949	MYB	MYB proto-oncogene, transcription factor	downregulated
234	230271_at	0.05694	0.000244	-9.51	1.35057	-1.48	0.358489	2.78949	ONECUT2	one cut homeobox 2	downregulated
235	209185_s_at	0.12518	0.00177	-6.16	-0.663589	-1.49	0.356013	2.80889	IRS2	insulin receptor substrate 2	downregulated
236	219450_at	0.06078	0.000268	-9.32	1.26253	-1.49	0.356013	2.80889	C4orf19	chromosome 4 open reading frame 19	downregulated
237	224215_s_at	0.05228	0.0002	-9.93	1.54312	-1.49	0.356013	2.80889	DLL1	delta like canonical Notch ligand 1	downregulated
238	209921_at	0.24046	0.00964	-4.12	-2.50236	-1.5	0.353553	2.82843	SLC7A11	solute carrier family 7 member 11	downregulated
239	204014_at	0.12423	0.00173	-6.19	-0.637821	-1.5	0.353553	2.82843	DUSP4	dual specificity phosphatase 4	downregulated
240	226271_at	0.14753	0.00283	-5.53	-1.16746	-1.51	0.351111	2.8481	GDAP1	ganglioside induced differentiation associated protein 1	downregulated
241	204916_at	0.10768	0.00121	-6.71	-0.262528	-1.51	0.351111	2.8481	RAMP1	receptor activity modifying protein 1	downregulated
242	1558212_at	0.36589	0.0352	-2.89	-3.91496	-1.52	0.348686	2.86791	LOC101930053///LOC101930048///VLDLR-AS1	uncharacterized LOC101930053///uncharacterized LOC101930048///VLDLR antisense RNA 1	downregulated
243	205350_at	0.19114	0.00529	-4.77	-1.84521	-1.52	0.348686	2.86791	CRABP1	cellular retinoic acid binding protein 1	downregulated
244	229156_s_at	0.40126	0.0466	-2.65	-4.21851	-1.53	0.346277	2.88786	PRKAG2-AS1	PRKAG2 antisense RNA 1	downregulated
245	213135_at	0.36029	0.0338	-2.92	-3.87123	-1.53	0.346277	2.88786	TIAM1	T-cell lymphoma invasion and metastasis 1	downregulated
246	236273_at	0.15382	0.00313	-5.4	-1.27523	-1.53	0.346277	2.88786	NBPF1	neuroblastoma breakpoint family member 1	downregulated
247	242396_at	0.10191	0.00103	-6.95	-0.0960631	-1.53	0.346277	2.88786	NR2F2	nuclear receptor subfamily 2 group F member 2	downregulated
248	225387_at	0.08793	0.000623	-7.77	0.424023	-1.53	0.346277	2.88786	TSPAN5	tetraspanin 5	downregulated
249	213684_s_at	0.08439	0.00054	-8.01	0.569407	-1.53	0.346277	2.88786	PDLIM5	PDZ and LIM domain 5	downregulated
250	209339_at	0.04836	0.000161	-10.4	1.74397	-1.53	0.346277	2.88786	SIAH2	siah E3 ubiquitin protein ligase 2	downregulated
251	212810_s_at	0.09689	0.000811	-7.33	0.154497	-1.54	0.343885	2.90795	SLC1A4	solute carrier family 1 member 4	downregulated
252	236225_at	0.07601	0.000406	-8.53	0.85597	-1.54	0.343885	2.90795	GGT6	gamma-glutamyltransferase 6	downregulated
253	227478_at	0.29363	0.0169	-3.55	-3.11743	-1.55	0.34151	2.92817	SETBP1	SET binding protein 1	downregulated
254	220922_s_at	0.14927	0.00291	-5.5	-1.19715	-1.56	0.339151	2.94854	SPANXA2///SPANXB1///SPANXC///SPANXA1	SPANX family member A2///SPANX family member B1///SPANX family member C///sperm protein associated with the nucleus, X-linked, family member A1	downregulated
255	242342_at	0.08201	0.00051	-8.11	0.627508	-1.56	0.339151	2.94854	GUCY1A2	guanylate cyclase 1 soluble subunit alpha 2	downregulated
256	235122_at	0.13476	0.00218	-5.88	-0.884528	-1.57	0.336808	2.96905	HIVEP3	human immunodeficiency virus type I enhancer binding protein 3	downregulated
257	224321_at	0.30154	0.0181	-3.49	-3.19131	-1.58	0.334482	2.9897	TMEFF2	transmembrane protein with EGF like and two follistatin like domains 2	downregulated
258	229800_at	0.4007	0.0463	-2.65	-4.21029	-1.6	0.329877	3.03143	DCLK1	doublecortin like kinase 1	downregulated
259	243358_at	0.31824	0.0216	-3.33	-3.384	-1.6	0.329877	3.03143	IGF1R	insulin like growth factor 1 receptor	downregulated
260	57588_at	0.08099	0.00049	-8.19	0.667679	-1.6	0.329877	3.03143	SLC24A3	solute carrier family 24 member 3	downregulated
261	203231_s_at	0.07208	0.00036	-8.75	0.974587	-1.6	0.329877	3.03143	ATXN1	ataxin 1	downregulated
262	236302_at	0.2031	0.00618	-4.6	-2.01582	-1.66	0.316439	3.16017	PPM1E	protein phosphatase, Mg2+/Mn2+ dependent 1E	downregulated
263	205471_s_at	0.19114	0.00526	-4.78	-1.8402	-1.66	0.316439	3.16017	DACH1	dachshund family transcription factor 1	downregulated
264	205498_at	0.04905	0.000167	-10.3	1.71064	-1.66	0.316439	3.16017	GHR	growth hormone receptor	downregulated
265	216442_x_at	0.13174	0.00204	-5.97	-0.814876	-1.67	0.314253	3.18215	FN1	fibronectin 1	downregulated
266	209621_s_at	0.03829	0.000106	-11.4	2.12423	-1.67	0.314253	3.18215	PDLIM3	PDZ and LIM domain 3	downregulated
267	204579_at	0.05228	0.000201	-9.91	1.53742	-1.68	0.312083	3.20428	FGFR4	fibroblast growth factor receptor 4	downregulated
268	210495_x_at	0.14288	0.00254	-5.67	-1.05061	-1.69	0.309927	3.22657	FN1	fibronectin 1	downregulated
269	212464_s_at	0.21311	0.0071	-4.44	-2.16703	-1.71	0.30566	3.27161	FN1	fibronectin 1	downregulated
270	226269_at	0.18475	0.00488	-4.87	-1.75773	-1.71	0.30566	3.27161	GDAP1	ganglioside induced differentiation associated protein 1	downregulated
271	214633_at	0.07538	0.000392	-8.59	0.890604	-1.71	0.30566	3.27161	SOX3	SRY-box 3	downregulated
272	202345_s_at	0.15802	0.00336	-5.32	-1.35087	-1.73	0.301452	3.31728	FABP5	fatty acid binding protein 5	downregulated
273	226534_at	0.03519	7.59e-05	-12.2	2.4141	-1.74	0.29937	3.34035	KITLG	KIT ligand	downregulated
274	217763_s_at	0.03691	9.16e-05	-11.7	2.25158	-1.75	0.297302	3.36359	RAB31	RAB31, member RAS oncogene family	downregulated
275	241986_at	0.39919	0.0459	-2.66	-4.20126	-1.77	0.293209	3.41054	BMPER	BMP binding endothelial regulator	downregulated
276	225450_at	0.05694	0.000243	-9.52	1.35445	-1.77	0.293209	3.41054	AMOTL1	angiomotin like 1	downregulated
277	36553_at	0.0512	0.000185	-10.1	1.61484	-1.77	0.293209	3.41054	ASMTL	acetylserotonin O-methyltransferase-like	downregulated
278	229139_at	0.08793	0.000651	-7.69	0.379456	-1.78	0.291183	3.43426	JPH1	junctophilin 1	downregulated
279	239911_at	0.08647	0.000579	-7.89	0.499583	-1.79	0.289172	3.45815	ONECUT2	one cut homeobox 2	downregulated
280	211719_x_at	0.13934	0.00237	-5.76	-0.974851	-1.8	0.287175	3.4822	FN1	fibronectin 1	downregulated
281	219090_at	0.05262	0.000203	-9.89	1.5269	-1.81	0.285191	3.50642	SLC24A3	solute carrier family 24 member 3	downregulated
282	235004_at	0.23772	0.00933	-4.15	-2.46659	-1.82	0.283221	3.53081	RBM24	RNA binding motif protein 24	downregulated
283	219615_s_at	0.04467	0.000132	-10.8	1.92337	-1.82	0.283221	3.53081	KCNK5	potassium two pore domain channel subfamily K member 5	downregulated
284	226886_at	0.05998	0.000261	-9.37	1.28725	-1.83	0.281265	3.55537	GFPT1	glutamine--fructose-6-phosphate transaminase 1	downregulated
285	238001_at	0.03768	0.0001	-11.5	2.17481	-1.84	0.279322	3.5801	KCTD6	potassium channel tetramerization domain containing 6	downregulated
286	1557215_at	0.13862	0.00234	-5.78	-0.96146	-1.85	0.277392	3.605	LINC00648	long intergenic non-protein coding RNA 648	downregulated
287	212811_x_at	0.03691	9.07e-05	-11.7	2.26088	-1.87	0.273573	3.65533	SLC1A4	solute carrier family 1 member 4	downregulated
288	226506_at	0.08793	0.000632	-7.74	0.410579	-1.88	0.271684	3.68075	THSD4	thrombospondin type 1 domain containing 4	downregulated
289	202291_s_at	0.10569	0.00114	-6.8	-0.201667	-1.89	0.269807	3.70635	MGP	matrix Gla protein	downregulated
290	203217_s_at	0.1962	0.00562	-4.7	-1.91107	-1.91	0.266093	3.75809	ST3GAL5	ST3 beta-galactoside alpha-2,3-sialyltransferase 5	downregulated
291	231766_s_at	0.09947	0.000919	-7.13	0.0254588	-1.91	0.266093	3.75809	COL12A1	collagen type XII alpha 1 chain	downregulated
292	206953_s_at	0.13174	0.00206	-5.95	-0.825	-1.92	0.264255	3.78423	ADGRL2	adhesion G protein-coupled receptor L2	downregulated
293	221530_s_at	0.08725	0.000597	-7.84	0.467597	-1.92	0.264255	3.78423	BHLHE41	basic helix-loop-helix family member e41	downregulated
294	211113_s_at	0.14879	0.00288	-5.51	-1.18477	-1.96	0.257028	3.89062	ABCG1	ATP binding cassette subfamily G member 1	downregulated
295	220038_at	0.25796	0.0114	-3.94	-2.68782	-1.97	0.255253	3.91768	C8orf44-SGK3///SGK3	C8orf44-SGK3 readthrough///serum/glucocorticoid regulated kinase family member 3	downregulated
296	212344_at	0.07958	0.00046	-8.3	0.731078	-1.99	0.251739	3.97237	SULF1	sulfatase 1	downregulated
297	229649_at	0.32697	0.024	-3.23	-3.50109	-2	0.25	4	NRXN3	neurexin 3	downregulated
298	209610_s_at	0.04937	0.000172	-10.3	1.68477	-2	0.25	4	SLC1A4	solute carrier family 1 member 4	downregulated
299	235350_at	0.02796	4.35e-05	-13.7	2.87668	-2.01	0.248273	4.02782	C4orf19	chromosome 4 open reading frame 19	downregulated
300	236297_at	0.02907	4.61e-05	-13.5	2.82995	-2.04	0.243164	4.11246	PLXDC2	plexin domain containing 2	downregulated
301	214807_at	0.19283	0.00538	-4.75	-1.8646	-2.06	0.239816	4.16986	PLXDC2	plexin domain containing 2	downregulated
302	232081_at	0.13934	0.00237	-5.76	-0.975388	-2.06	0.239816	4.16986	ABCG1	ATP binding cassette subfamily G member 1	downregulated
303	233446_at	0.02949	5.09e-05	-13.2	2.74976	-2.08	0.236514	4.22807	ONECUT2	one cut homeobox 2	downregulated
304	217762_s_at	0.16679	0.00378	-5.17	-1.47915	-2.11	0.231647	4.31691	RAB31	RAB31, member RAS oncogene family	downregulated
305	217764_s_at	0.10987	0.00127	-6.64	-0.311127	-2.12	0.230047	4.34694	RAB31	RAB31, member RAS oncogene family	downregulated
306	204567_s_at	0.23495	0.00907	-4.18	-2.4357	-2.13	0.228458	4.37717	ABCG1	ATP binding cassette subfamily G member 1	downregulated
307	205440_s_at	0.10452	0.00111	-6.84	-0.169487	-2.15	0.225313	4.43828	NPY1R	neuropeptide Y receptor Y1	downregulated
308	203304_at	0.03691	9.22e-05	-11.7	2.24639	-2.15	0.225313	4.43828	BAMBI	BMP and activin membrane bound inhibitor	downregulated
309	203666_at	0.02665	3.75e-05	-14.1	2.99278	-2.15	0.225313	4.43828	CXCL12	C-X-C motif chemokine ligand 12	downregulated
310	214295_at	0.25463	0.0111	-3.97	-2.65267	-2.17	0.222211	4.50023	KIAA0485	uncharacterized LOC57235	downregulated
311	209184_s_at	0.17884	0.00445	-4.97	-1.65793	-2.17	0.222211	4.50023	IRS2	insulin receptor substrate 2	downregulated
312	223475_at	0.16942	0.00401	-5.1	-1.54333	-2.17	0.222211	4.50023	CRISPLD1	cysteine rich secretory protein LCCL domain containing 1	downregulated
313	229477_at	0.14753	0.00284	-5.53	-1.17064	-2.21	0.216134	4.62675	THRSP	thyroid hormone responsive	downregulated
314	220177_s_at	0.11474	0.0014	-6.49	-0.418052	-2.26	0.208772	4.78991	TMPRSS3	transmembrane protease, serine 3	downregulated
315	205380_at	0.13476	0.00219	-5.87	-0.891244	-2.27	0.20733	4.82323	PDZK1	PDZ domain containing 1	downregulated
316	230913_at	0.28996	0.0161	-3.6	-3.06358	-2.31	0.20166	4.95883	ABCG1	ATP binding cassette subfamily G member 1	downregulated
317	225664_at	0.03545	8.13e-05	-12	2.3557	-2.39	0.190782	5.24157	COL12A1	collagen type XII alpha 1 chain	downregulated
318	229476_s_at	0.32011	0.0222	-3.3	-3.41764	-2.4	0.189465	5.27803	THRSP	thyroid hormone responsive	downregulated
319	224976_at	0.05084	0.000182	-10.1	1.6285	-2.46	0.181747	5.50217	NFIA	nuclear factor I A	downregulated
320	238481_at	0.08689	0.00059	-7.86	0.480848	-2.47	0.180491	5.54044	MGP	matrix Gla protein	downregulated
321	238455_at	0.02949	5.36e-05	-13.1	2.70703	-2.54	0.171943	5.81589	PLXDC2	plexin domain containing 2	downregulated
322	235976_at	0.09943	0.000909	-7.15	0.0361975	-2.59	0.166086	6.02099	SLITRK6	SLIT and NTRK like family member 6	downregulated
323	213906_at	0.12328	0.00168	-6.24	-0.605629	-2.6	0.164938	6.06287	MYBL1	MYB proto-oncogene like 1	downregulated
324	208305_at	0.21122	0.00685	-4.48	-2.12758	-2.68	0.156041	6.40856	PGR	progesterone receptor	downregulated
325	220029_at	0.08099	0.00049	-8.18	0.667093	-2.68	0.156041	6.40856	ELOVL2	ELOVL fatty acid elongase 2	downregulated
326	224970_at	0.1289	0.00192	-6.05	-0.751521	-2.69	0.154963	6.45313	NFIA	nuclear factor I A	downregulated
327	224975_at	0.05361	0.000216	-9.76	1.46845	-2.7	0.153893	6.49802	NFIA	nuclear factor I A	downregulated
328	226806_s_at	0.02532	3.24e-05	-14.6	3.10732	-2.7	0.153893	6.49802	NFIA	nuclear factor I A	downregulated
329	227019_at	0.04759	0.000152	-10.5	1.79909	-2.79	0.144586	6.9163	C1orf226	chromosome 1 open reading frame 226	downregulated
330	235061_at	0.18435	0.00484	-4.88	-1.74806	-2.81	0.142595	7.01285	PPM1K	protein phosphatase, Mg2+/Mn2+ dependent 1K	downregulated
331	212354_at	0.09689	0.000838	-7.28	0.12033	-2.86	0.137738	7.26015	SULF1	sulfatase 1	downregulated
332	204623_at	0.01442	7.6e-06	-19.7	4.0981	-2.86	0.137738	7.26015	TFF3	trefoil factor 3	downregulated
333	202376_at	0.16882	0.00398	-5.11	-1.53692	-2.87	0.136787	7.31065	SERPINA3	serpin family A member 3	downregulated
334	228915_at	0.12953	0.00196	-6.02	-0.772362	-2.87	0.136787	7.31065	DACH1	dachshund family transcription factor 1	downregulated
335	226773_at	0.02309	2.36e-05	-15.5	3.34349	-2.9	0.133972	7.46426	PPM1K	protein phosphatase, Mg2+/Mn2+ dependent 1K	downregulated
336	242579_at	0.0229	2.3e-05	-15.6	3.36248	-2.92	0.132127	7.56846	BMPR1B	bone morphogenetic protein receptor type 1B	downregulated
337	227627_at	0.0271	4.14e-05	-13.8	2.91581	-2.97	0.127627	7.83536	C8orf44-SGK3///SGK3	C8orf44-SGK3 readthrough///serum/glucocorticoid regulated kinase family member 3	downregulated
338	221601_s_at	0.02532	3.38e-05	-14.4	3.07463	-2.97	0.127627	7.83536	FCMR	Fc fragment of IgM receptor	downregulated
339	205413_at	0.07903	0.000442	-8.37	0.770196	-3.01	0.124137	8.05564	MPPED2	metallophosphoesterase domain containing 2	downregulated
340	1553622_a_at	0.01909	1.47e-05	-17.2	3.67988	-3.03	0.122428	8.1681	FSIP1	fibrous sheath interacting protein 1	downregulated
341	238077_at	0.03119	6.1e-05	-12.7	2.59914	-3.04	0.121582	8.22491	KCTD6	potassium channel tetramerization domain containing 6	downregulated
342	232176_at	0.09689	0.00083	-7.29	0.130178	-3.1	0.116629	8.57419	SLITRK6	SLIT and NTRK like family member 6	downregulated
343	226865_at	0.01649	1.21e-05	-17.8	3.80599	-3.15	0.112656	8.87656	PLXDC2	plexin domain containing 2	downregulated
344	227276_at	0.01649	1.22e-05	-17.8	3.80228	-3.16	0.111878	8.9383	PLXDC2	plexin domain containing 2	downregulated
345	1552367_a_at	0.12113	0.0016	-6.3	-0.559299	-3.17	0.111105	9.00047	SCIN	scinderin	downregulated
346	236335_at	0.01442	7.87e-06	-19.5	4.07688	-3.2	0.108819	9.18959	GUCY1A2	guanylate cyclase 1 soluble subunit alpha 2	downregulated
347	228731_at	0.0797	0.000473	-8.25	0.702801	-3.22	0.107321	9.31787	GUCY1A2	guanylate cyclase 1 soluble subunit alpha 2	downregulated
348	209230_s_at	0.03545	8.09e-05	-12	2.35964	-3.22	0.107321	9.31787	NUPR1	nuclear protein 1, transcriptional regulator	downregulated
349	236704_at	0.02532	3.18e-05	-14.6	3.12149	-3.24	0.105843	9.44794	LOC101929787	uncharacterized LOC101929787	downregulated
350	212353_at	0.12734	0.00185	-6.1	-0.712101	-3.34	0.0987552	10.1261	SULF1	sulfatase 1	downregulated
351	237339_at	0.03691	8.91e-05	-11.8	2.27569	-3.35	0.098073	10.1965	LINC00993	long intergenic non-protein coding RNA 993	downregulated
352	223864_at	0.03829	0.000108	-11.3	2.10763	-3.38	0.0960547	10.4107	ANKRD30A	ankyrin repeat domain 30A	downregulated
353	222835_at	0.10452	0.00111	-6.84	-0.172242	-3.49	0.0890031	11.2356	THSD4	thrombospondin type 1 domain containing 4	downregulated
354	224822_at	0.05694	0.00024	-9.54	1.3674	-3.49	0.0890031	11.2356	DLC1	DLC1 Rho GTPase activating protein	downregulated
355	230163_at	0.01649	1.04e-05	-18.4	3.90413	-3.62	0.0813339	12.295	GFRA1	GDNF family receptor alpha 1	downregulated
356	210762_s_at	0.01118	3.48e-06	-23.1	4.52693	-3.65	0.07966	12.5533	DLC1	DLC1 Rho GTPase activating protein	downregulated
357	225710_at	0.02019	1.74e-05	-16.6	3.56099	-3.69	0.0774817	12.9063	GNB4	G protein subunit beta 4	downregulated
358	229975_at	0.03046	5.68e-05	-12.9	2.65858	-3.73	0.075363	13.2691	BMPR1B	bone morphogenetic protein receptor type 1B	downregulated
359	232481_s_at	0.03829	0.000105	-11.4	2.13363	-3.82	0.0708052	14.1232	SLITRK6	SLIT and NTRK like family member 6	downregulated
360	205009_at	0.00678	1.36e-06	-28	4.94501	-3.96	0.0642571	15.5625	TFF1	trefoil factor 1	downregulated
361	244745_at	0.0271	4.16e-05	-13.8	2.91271	-3.97	0.0638133	15.6707	RERG	RAS like estrogen regulated growth inhibitor	downregulated
362	1552365_at	0.01442	7.34e-06	-19.8	4.11889	-4.07	0.0595399	16.7955	SCIN	scinderin	downregulated
363	242660_at	0.02019	1.87e-05	-16.3	3.51201	-4.11	0.0579118	17.2677	MALRD1	MAM and LDL receptor class A domain containing 1	downregulated
364	227758_at	0.00776	1.84e-06	-26.3	4.82111	-4.14	0.0567199	17.6305	RERG	RAS like estrogen regulated growth inhibitor	downregulated
365	209687_at	0.01118	3.44e-06	-23.1	4.532	-4.19	0.0547879	18.2522	CXCL12	C-X-C motif chemokine ligand 12	downregulated
366	205239_at	0.08201	0.000503	-8.14	0.64124	-4.27	0.0518325	19.2929	AREG	amphiregulin	downregulated
367	231120_x_at	0.02907	4.63e-05	-13.5	2.82674	-4.28	0.0514744	19.4271	PKIB	protein kinase (cAMP-dependent, catalytic) inhibitor beta	downregulated
368	223551_at	0.00678	1.37e-06	-28	4.94375	-4.36	0.0486978	20.5348	PKIB	protein kinase (cAMP-dependent, catalytic) inhibitor beta	downregulated
369	213712_at	0.02949	5.39e-05	-13.1	2.70164	-4.5	0.0441942	22.6274	ELOVL2	ELOVL fatty acid elongase 2	downregulated
370	205696_s_at	0.00665	7.47e-07	-31.7	5.16393	-4.58	0.0418102	23.9176	GFRA1	GDNF family receptor alpha 1	downregulated
371	227550_at	0.01993	1.57e-05	-16.9	3.63479	-4.63	0.040386	24.761	GFRA1	GDNF family receptor alpha 1	downregulated
372	203628_at	0.0163	9.84e-06	-18.6	3.94009	-4.93	0.0328036	30.4844	IGF1R	insulin like growth factor 1 receptor	downregulated
373	225330_at	0.00678	1.49e-06	-27.5	4.91043	-5.33	0.0248605	40.2244	IGF1R	insulin like growth factor 1 receptor	downregulated
374	224071_at	0.00665	7.23e-07	-31.9	5.17459	-5.58	0.0209051	47.8352	IL20	interleukin 20	downregulated
375	203627_at	0.00665	4.96e-07	-34.5	5.29191	-5.58	0.0209051	47.8352	IGF1R	insulin like growth factor 1 receptor	downregulated
376	228554_at	0.00665	9.65e-07	-30.1	5.07521	-5.74	0.0187106	53.4456	PGR	progesterone receptor	downregulated
377	205862_at	0.00665	3.97e-07	-36.1	5.35464	-6.63	0.0100965	99.0442	GREB1	growth regulation by estrogen in breast cancer 1	downregulated

## Sheet: Table S3.
Supplementary Table 3. DEGs HON- treated MCF-7 Cells
No	ID	adj.P.Val	P.Value	t	B	logFC	FC		Gene.symbol	Gene.title	Notes
1	211829_s_at	0.194	4.92e-05	35.9613	1.74876	5.4163	42.7039	0.023417	GPER1	G protein-coupled estrogen receptor 1	upregulated
2	219812_at	0.194	5.29e-05	35.0954	1.73196	4.40465	21.1803	0.0472136	PVRIG	poliovirus receptor related immunoglobulin domain containing	upregulated
3	201283_s_at	0.194	0.0031378	8.81301	-0.78224	4.3147	19.9	0.0502513	TRAK1	trafficking kinesin protein 1	upregulated
4	220817_at	0.194	9.12e-05	29.2317	1.58261	4.28823	19.5383	0.0511816	TRPC4	transient receptor potential cation channel subfamily C member 4	upregulated
5	214326_x_at	0.194	0.0015325	11.2693	-0.09682	4.27443	19.3522	0.0516736	JUND	JunD proto-oncogene, AP-1 transcription factor subunit	upregulated
6	213438_at	0.194	3.19e-05	41.5707	1.83571	4.09915	17.1383	0.0583489	NFASC	neurofascin	upregulated
7	207327_at	0.194	0.0010969	12.6289	0.19041	4.08946	17.0236	0.0587421	EYA4	EYA transcriptional coactivator and phosphatase 4	upregulated
8	205018_s_at	0.194	0.0018546	10.5582	-0.27042	4.05062	16.5714	0.060345	MBNL2	muscleblind like splicing regulator 2	upregulated
9	212125_at	0.194	0.0002862	19.8951	1.10342	4.02965	16.3322	0.0612286	RANGAP1	Ran GTPase activating protein 1	upregulated
10	206143_at	0.194	0.0014177	11.5727	-0.02795	3.82685	14.1905	0.0704699	SLC26A3	solute carrier family 26 member 3	upregulated
11	211428_at	0.194	0.0023649	9.71427	-0.5012	3.81175	14.0427	0.0712111	SERPINA1	serpin family A member 1	upregulated
12	206954_at	0.194	7.18e-05	31.6739	1.65348	3.77571	13.6963	0.0730125	WT1-AS	WT1 antisense RNA	upregulated
13	220220_at	0.194	0.0003041	19.4915	1.07064	3.62769	12.3607	0.0809016	LRRC37A2///LRRC37A4P	leucine rich repeat containing 37 member A2///leucine rich repeat containing 37 member A4, pseudogene	upregulated
14	208606_s_at	0.194	0.0027106	9.2691	-0.63518	3.55093	11.7203	0.0853223	WNT4	Wnt family member 4	upregulated
15	212077_at	0.194	0.0008182	13.9502	0.42316	3.54999	11.7126	0.085378	CALD1	caldesmon 1	upregulated
16	220904_at	0.194	0.0022484	9.88408	-0.45242	3.52373	11.5013	0.0869464	LINC00574	long intergenic non-protein coding RNA 574	upregulated
17	207577_at	0.248	0.0205176	4.51538	-2.88968	3.51787	11.4547	0.0873	HTR4	5-hydroxytryptamine receptor 4	upregulated
18	217684_at	0.218	0.0094222	5.99571	-1.97752	3.50723	11.3705	0.0879468	TYMS	thymidylate synthetase	upregulated
19	211518_s_at	0.194	0.0024537	9.59197	-0.53711	3.50411	11.346	0.0881369	BMP4	bone morphogenetic protein 4	upregulated
20	205158_at	0.194	0.0018429	10.5811	-0.26455	3.50229	11.3316	0.0882484	RNASE4	ribonuclease A family member 4	upregulated
21	211179_at	0.194	9.59e-05	28.7438	1.5666	3.49029	11.2378	0.0889855	LOC101928269///LOC100506403///RUNX1	uncharacterized LOC101928269///uncharacterized LOC100506403///runt related transcription factor 1	upregulated
22	202316_x_at	0.194	0.0021229	10.0808	-0.39743	3.47156	11.0929	0.0901481	UBE4B	ubiquitination factor E4B	upregulated
23	222379_at	0.275	0.0341649	3.71684	-3.50183	3.47059	11.0854	0.0902089	KCNE4	potassium voltage-gated channel subfamily E regulatory subunit 4	upregulated
24	217530_at	0.195	0.0036648	8.35238	-0.94178	3.44157	10.8647	0.0920414	SLC34A1	solute carrier family 34 member 1	upregulated
25	211651_s_at	0.194	0.0020106	10.2703	-0.34595	3.43302	10.8005	0.0925886	LAMB1	laminin subunit beta 1	upregulated
26	204359_at	0.194	0.0026964	9.28582	-0.62998	3.42903	10.7706	0.0928454	LOC100506718///FLRT2	uncharacterized LOC100506718///fibronectin leucine rich transmembrane protein 2	upregulated
27	216017_s_at	0.194	0.0002212	21.6984	1.23364	3.42515	10.7417	0.0930955	NAB2	NGFI-A binding protein 2	upregulated
28	212225_at	0.258	0.0257487	4.14507	-3.1615	3.41629	10.6759	0.0936689	EIF1	eukaryotic translation initiation factor 1	upregulated
29	212387_at	0.194	0.0005439	16.0189	0.71655	3.41547	10.6698	0.0937221	TCF4	transcription factor 4	upregulated
30	214024_s_at	0.194	0.0008628	13.7014	0.38239	3.4108	10.6354	0.0940259	DGCR6L	DiGeorge syndrome critical region gene 6-like	upregulated
31	210934_at	0.206	0.0051505	7.42002	-1.30319	3.38607	10.4546	0.0956517	BLK	BLK proto-oncogene, Src family tyrosine kinase	upregulated
32	213975_s_at	0.194	0.0023824	9.68962	-0.50838	3.38136	10.4206	0.095964	LYZ	lysozyme	upregulated
33	211555_s_at	0.199	0.0041291	8.01389	-1.0667	3.3659	10.3095	0.096998	GUCY1B3	guanylate cyclase 1 soluble subunit beta	upregulated
34	220983_s_at	0.194	0.0006465	15.1086	0.59679	3.36011	10.2682	0.0973879	MIR612///NEAT1	microRNA 612///nuclear paraspeckle assembly transcript 1 (non-protein coding)	upregulated
35	211054_at	0.199	0.0042317	7.94585	-1.09264	3.35679	10.2446	0.0976123	INVS	inversin	upregulated
36	220026_at	0.214	0.0080426	6.34311	-1.79726	3.35225	10.2124	0.0979201	CLCA4	chloride channel accessory 4	upregulated
37	216817_s_at	0.224	0.0112616	5.62449	-2.18306	3.34782	10.1811	0.0982215	OR2H1	olfactory receptor family 2 subfamily H member 1	upregulated
38	205805_s_at	0.217	0.009236	6.03857	-1.95467	3.33098	10.0629	0.0993745	ROR1	receptor tyrosine kinase like orphan receptor 1	upregulated
39	221054_s_at	0.212	0.0069805	6.66895	-1.63798	3.32683	10.0341	0.0996605	TCL6	T-cell leukemia/lymphoma 6 (non-protein coding)	upregulated
40	216395_at	0.213	0.00762	6.46556	-1.73633	3.32401	10.0144	0.0998561	FBXL18	F-box and leucine rich repeat protein 18	upregulated
41	211116_at	0.194	0.00327	8.68829	-0.8243	3.31859	9.97691	0.100231	SLC9A2	solute carrier family 9 member A2	upregulated
42	220752_at	0.214	0.0082883	6.27573	-1.83135	3.29793	9.83501	0.101678	LOC51145	uncharacterized LOC51145	upregulated
43	206291_at	0.194	0.0031467	8.80439	-0.78512	3.29413	9.80917	0.101945	NTS	neurotensin	upregulated
44	213210_at	0.255	0.0236038	4.28398	-3.0572	3.29081	9.78663	0.10218	TAF6L	TATA-box binding protein associated factor 6 like	upregulated
45	207218_at	0.218	0.0094919	5.97995	-1.98597	3.28817	9.7687	0.102368	F9	coagulation factor IX	upregulated
46	206577_at	0.302	0.0475459	3.2577	-3.90049	3.28527	9.74908	0.102574	VIP	vasoactive intestinal peptide	upregulated
47	222166_at	0.194	0.0020679	10.172	-0.37248	3.26669	9.62437	0.103903	C9orf16	chromosome 9 open reading frame 16	upregulated
48	205391_x_at	0.241	0.0176615	4.77387	-2.71132	3.26267	9.59754	0.104193	ANK1	ankyrin 1	upregulated
49	214868_at	0.194	0.0003247	19.0659	1.03444	3.25954	9.57679	0.104419	PIWIL1	piwi like RNA-mediated gene silencing 1	upregulated
50	209968_s_at	0.194	0.0022282	9.91475	-0.44373	3.25832	9.56865	0.104508	NCAM1	neural cell adhesion molecule 1	upregulated
51	221631_at	0.207	0.0056984	7.16216	-1.41335	3.25754	9.56348	0.104564	CACNA1I	calcium voltage-gated channel subunit alpha1 I	upregulated
52	206579_at	0.194	0.0029434	9.00961	-0.71757	3.2567	9.55792	0.104625	ZKSCAN8	zinc finger with KRAB and SCAN domains 8	upregulated
53	211442_x_at	0.194	0.0003116	19.3323	1.05731	3.25295	9.53311	0.104898	CYP3A43	cytochrome P450 family 3 subfamily A member 43	upregulated
54	206564_at	0.246	0.0195173	4.60028	-2.8301	3.24535	9.48305	0.105451	OPRL1	opioid related nociceptin receptor 1	upregulated
55	214636_at	0.194	0.0017717	10.7246	-0.2282	3.24231	9.46311	0.105673	CALCB	calcitonin related polypeptide beta	upregulated
56	205689_at	0.194	0.0014987	11.3553	-0.077	3.23592	9.42126	0.106143	PCNX2	pecanex homolog 2 (Drosophila)	upregulated
57	200939_s_at	0.267	0.0303468	3.89206	-3.35905	3.23382	9.40757	0.106297	RERE	arginine-glutamic acid dipeptide repeats	upregulated
58	210366_at	0.194	0.0019964	10.2952	-0.33928	3.22501	9.35027	0.106949	SLCO1B1	solute carrier organic anion transporter family member 1B1	upregulated
59	219954_s_at	0.294	0.0432339	3.38554	-3.78582	3.22388	9.34295	0.107033	GBA3	glucosylceramidase beta 3 (gene/pseudogene)	upregulated
60	215356_at	0.194	0.000237	21.2007	1.20016	3.22166	9.32857	0.107198	TDRD12	tudor domain containing 12	upregulated
61	216590_at	0.194	0.0034076	8.56542	-0.86655	3.20865	9.24487	0.108168	GNAT3	G protein subunit alpha transducin 3	upregulated
62	217075_x_at	0.212	0.0071451	6.61432	-1.66405	3.1867	9.10526	0.109827	KMT2B	lysine methyltransferase 2B	upregulated
63	215289_at	0.194	0.0014307	11.5367	-0.03596	3.18339	9.08439	0.110079	ZNF749	zinc finger protein 749	upregulated
64	207339_s_at	0.255	0.0234821	4.29234	-3.05101	3.1754	9.03421	0.11069	LTB	lymphotoxin beta	upregulated
65	219850_s_at	0.213	0.0077788	6.41852	-1.75958	3.17328	9.02094	0.110853	EHF	ETS homologous factor	upregulated
66	204629_at	0.273	0.0331063	3.7628	-3.46389	3.16493	8.96888	0.111497	PARVB	parvin beta	upregulated
67	218874_s_at	0.266	0.0298064	3.91915	-3.33742	3.16458	8.96675	0.111523	ATAT1	alpha tubulin acetyltransferase 1	upregulated
68	211553_x_at	0.262	0.027259	4.05593	-3.22996	3.16419	8.96431	0.111553	APAF1	apoptotic peptidase activating factor 1	upregulated
69	215133_s_at	0.194	0.0009642	13.1944	0.29504	3.15832	8.92789	0.112009	LOC102725213///LOC100507387///FAM153A///FAM153B	uncharacterized LOC102725213///uncharacterized LOC100507387///family with sequence similarity 153 member A///family with sequence similarity 153 member B	upregulated
70	217445_s_at	0.207	0.0060813	7.00061	-1.48484	3.1437	8.83788	0.113149	GART	phosphoribosylglycinamide formyltransferase, phosphoribosylglycinamide synthetase, phosphoribosylaminoimidazole synthetase	upregulated
71	210341_at	0.194	0.0004821	16.6845	0.79604	3.13991	8.81467	0.113447	MYT1	myelin transcription factor 1	upregulated
72	215368_at	0.241	0.0177776	4.76233	-2.71909	3.13763	8.80075	0.113627	NEB	nebulin	upregulated
73	220707_s_at	0.194	0.0024921	9.54098	-0.55228	3.13711	8.79762	0.113667	FOXRED2	FAD dependent oxidoreductase domain containing 2	upregulated
74	222285_at	0.278	0.0352509	3.67154	-3.53956	3.13028	8.75606	0.114207	IGHD	immunoglobulin heavy constant delta	upregulated
75	213765_at	0.194	0.002407	9.6555	-0.51837	3.13005	8.75467	0.114225	MFAP5	microfibrillar associated protein 5	upregulated
76	218148_at	0.212	0.0067837	6.73655	-1.60605	3.12476	8.72261	0.114645	CENPT	centromere protein T	upregulated
77	206260_at	0.218	0.0094814	5.98233	-1.98469	3.08689	8.4966	0.117694	TGM4	transglutaminase 4	upregulated
78	210670_at	0.194	0.0001914	22.7828	1.30086	3.08094	8.46168	0.11818	PPY	pancreatic polypeptide	upregulated
79	216920_s_at	0.225	0.011761	5.53725	-2.23343	3.0801	8.45674	0.118249	TARP///TRGV9///TRGC2	TCR gamma alternate reading frame protein///T cell receptor gamma variable 9///T cell receptor gamma constant 2	upregulated
80	211182_x_at	0.206	0.0052154	7.38765	-1.31676	3.07643	8.43526	0.11855	LOC101928269///LOC100506403///RUNX1	uncharacterized LOC101928269///uncharacterized LOC100506403///runt related transcription factor 1	upregulated
81	216351_x_at	0.217	0.0089876	6.09754	-1.92351	3.07302	8.41535	0.11883	DAZ4///DAZ2///DAZ3///DAZ1	deleted in azoospermia 4///deleted in azoospermia 2///deleted in azoospermia 3///deleted in azoospermia 1	upregulated
82	203977_at	0.194	0.0001195	26.6946	1.49134	3.06669	8.37851	0.119353	TAZ	tafazzin	upregulated
83	207241_at	0.263	0.0281225	4.00778	-3.26746	3.06658	8.37783	0.119363	LINC01587	long intergenic non-protein coding RNA 1587	upregulated
84	211400_at	0.194	0.0019285	10.4179	-0.30684	3.06242	8.3537	0.119707	FGFR2	fibroblast growth factor receptor 2	upregulated
85	210292_s_at	0.194	0.0005955	15.5348	0.65453	3.06039	8.34197	0.119876	PCDH11Y///PCDH11X	protocadherin 11 Y-linked///protocadherin 11 X-linked	upregulated
86	210585_s_at	0.194	0.0003823	18.0448	0.9402	3.05821	8.32941	0.120056	TNPO2	transportin 2	upregulated
87	218444_at	0.226	0.0129059	5.35435	-2.34173	3.05627	8.31822	0.120218	ALG12	ALG12, alpha-1,6-mannosyltransferase	upregulated
88	203809_s_at	0.194	0.0012465	12.0913	0.08324	3.05532	8.3127	0.120298	AKT2	AKT serine/threonine kinase 2	upregulated
89	207901_at	0.194	0.0013538	11.7558	0.01223	3.04992	8.28168	0.120748	IL12B	interleukin 12B	upregulated
90	219647_at	0.28	0.0361361	3.63592	-3.56948	3.04712	8.26559	0.120984	POPDC2	popeye domain containing 2	upregulated
91	211867_s_at	0.207	0.0060659	7.00686	-1.48204	3.04433	8.24961	0.121218	PCDHA10	protocadherin alpha 10	upregulated
92	202177_at	0.284	0.0377667	3.57314	-3.62271	3.04311	8.24264	0.12132	GAS6	growth arrest specific 6	upregulated
93	204642_at	0.252	0.0226866	4.34846	-3.00975	3.03269	8.18333	0.1222	S1PR1	sphingosine-1-phosphate receptor 1	upregulated
94	220497_at	0.194	0.0002979	19.628	1.08189	3.02698	8.15102	0.122684	ZNF214	zinc finger protein 214	upregulated
95	202357_s_at	0.194	0.0008953	13.5304	0.35357	3.02366	8.13227	0.122967	CFB	complement factor B	upregulated
96	209627_s_at	0.197	0.0038853	8.18499	-1.00271	3.02344	8.13102	0.122986	OSBPL3	oxysterol binding protein like 3	upregulated
97	214671_s_at	0.257	0.0253766	4.16807	-3.14403	3.01926	8.10749	0.123343	ABR	active BCR-related	upregulated
98	213284_at	0.194	0.0032768	8.68208	-0.82642	3.01897	8.10588	0.123367	ZFP36L1	ZFP36 ring finger protein like 1	upregulated
99	207296_at	0.214	0.0082131	6.29608	-1.82101	3.01844	8.10288	0.123413	ZNF343	zinc finger protein 343	upregulated
100	216705_s_at	0.194	0.0002602	20.5435	1.15317	3.01338	8.07451	0.123846	ADA	adenosine deaminase	upregulated
101	220799_at	0.194	0.0001787	23.3141	1.33119	3.01142	8.06356	0.124015	GCM2	glial cells missing homolog 2	upregulated
102	213986_s_at	0.207	0.0057999	7.11798	-1.43271	3.00859	8.04775	0.124258	TMEM259	transmembrane protein 259	upregulated
103	220485_s_at	0.246	0.0186729	4.67648	-2.77747	3.00837	8.04657	0.124277	SIRPG	signal regulatory protein gamma	upregulated
104	206660_at	0.194	0.0011892	12.2866	0.12308	3.00805	8.04479	0.124304	IGLL1	immunoglobulin lambda like polypeptide 1	upregulated
105	205650_s_at	0.258	0.0259239	4.13439	-3.16964	3.00584	8.03244	0.124495	FGA	fibrinogen alpha chain	upregulated
106	217229_at	0.233	0.0152483	5.03882	-2.53754	3.00468	8.02601	0.124595	ASB4	ankyrin repeat and SOCS box containing 4	upregulated
107	205944_s_at	0.194	0.002116	10.0921	-0.39431	3.00368	8.02044	0.124681	CLTCL1	clathrin heavy chain like 1	upregulated
108	208364_at	0.194	0.000944	13.2893	0.31184	2.98472	7.91574	0.126331	INPP4A	inositol polyphosphate-4-phosphatase type I A	upregulated
109	206244_at	0.213	0.007509	6.49923	-1.7198	2.98055	7.89288	0.126697	CR1	complement component 3b/4b receptor 1 (Knops blood group)	upregulated
110	211457_at	0.194	0.0003609	18.3981	0.97405	2.97939	7.88652	0.126799	GABARAPL3	GABA type A receptor associated protein like 3 pseudogene	upregulated
111	207838_x_at	0.226	0.0126221	5.39766	-2.31575	2.96838	7.82658	0.12777	PBXIP1	PBX homeobox interacting protein 1	upregulated
112	1405_i_at	0.194	0.0007876	14.1317	0.45211	2.96005	7.78151	0.12851	CCL5	C-C motif chemokine ligand 5	upregulated
113	220736_at	0.288	0.0397066	3.50282	-3.68314	2.95773	7.769	0.128717	SLC19A3	solute carrier family 19 member 3	upregulated
114	213484_at	0.194	0.0025669	9.44438	-0.58134	2.94787	7.71608	0.129599	ADD2	adducin 2	upregulated
115	220082_at	0.212	0.0071484	6.61325	-1.66456	2.9416	7.68265	0.130163	PPP1R14D	protein phosphatase 1 regulatory inhibitor subunit 14D	upregulated
116	215297_at	0.194	0.0032398	8.71626	-0.8148	2.94013	7.67481	0.130296	LOC441204	uncharacterized LOC441204	upregulated
117	214842_s_at	0.239	0.0171204	4.829	-2.67443	2.93283	7.63608	0.130957	ALB	albumin	upregulated
118	216451_at	0.232	0.0150186	5.06688	-2.51965	2.92373	7.58807	0.131786	STK38	serine/threonine kinase 38	upregulated
119	205674_x_at	0.214	0.0084854	6.22357	-1.85803	2.92364	7.58759	0.131794	FXYD2	FXYD domain containing ion transport regulator 2	upregulated
120	213533_at	0.207	0.005397	7.29974	-1.35398	2.92197	7.57881	0.131947	NSG1	neuron specific gene family member 1	upregulated
121	207490_at	0.255	0.0236729	4.27925	-3.0607	2.90993	7.51582	0.133053	TUBA4B	tubulin alpha 4b	upregulated
122	206198_s_at	0.194	0.0008849	13.5842	0.36271	2.90473	7.48878	0.133533	CEACAM7	carcinoembryonic antigen related cell adhesion molecule 7	upregulated
123	214575_s_at	0.194	0.0031172	8.83312	-0.77554	2.90346	7.4822	0.133651	AZU1	azurocidin 1	upregulated
124	207103_at	0.214	0.008035	6.34524	-1.79619	2.89029	7.41421	0.134876	KCND2	potassium voltage-gated channel subfamily D member 2	upregulated
125	214265_at	0.302	0.0476736	3.25414	-3.90372	2.88888	7.40697	0.135008	ITGA8	integrin subunit alpha 8	upregulated
126	219909_at	0.214	0.0081973	6.30039	-1.81883	2.88139	7.36858	0.135711	MMP28	matrix metallopeptidase 28	upregulated
127	220263_at	0.257	0.0250891	4.18614	-3.13036	2.87658	7.3441	0.136164	SMAD5-AS1	SMAD5 antisense RNA 1	upregulated
128	206602_s_at	0.293	0.0422641	3.41654	-3.75845	2.8756	7.33907	0.136257	LOC401021///HOXD4///HOXD3	uncharacterized LOC401021///homeobox D4///homeobox D3	upregulated
129	213894_at	0.194	0.0035913	8.41125	-0.92074	2.86444	7.28252	0.137315	THSD7A	thrombospondin type 1 domain containing 7A	upregulated
130	216649_at	0.234	0.0157009	4.98513	-2.57205	2.85475	7.23378	0.13824	RREB1	ras responsive element binding protein 1	upregulated
131	211624_s_at	0.194	0.0006805	14.849	0.56007	2.85278	7.22392	0.138429	DRD2	dopamine receptor D2	upregulated
132	203603_s_at	0.226	0.0124158	5.42994	-2.29652	2.82936	7.10761	0.140694	ZEB2	zinc finger E-box binding homeobox 2	upregulated
133	221168_at	0.194	0.0011534	12.4148	0.14866	2.82837	7.10273	0.140791	PRDM13	PR/SET domain 13	upregulated
134	212935_at	0.194	0.0034791	8.50409	-0.88795	2.82343	7.07842	0.141274	MCF2L	MCF.2 cell line derived transforming sequence like	upregulated
135	221283_at	0.203	0.0049405	7.52865	-1.25818	2.82005	7.06185	0.141606	RUNX2	runt related transcription factor 2	upregulated
136	206736_x_at	0.214	0.0084026	6.24528	-1.8469	2.81442	7.03436	0.142159	CHRNA4	cholinergic receptor nicotinic alpha 4 subunit	upregulated
137	219102_at	0.303	0.047875	3.24855	-3.9088	2.81411	7.03286	0.14219	RCN3	reticulocalbin 3	upregulated
138	207211_at	0.194	0.0014992	11.3541	-0.07727	2.81232	7.02415	0.142366	USP2	ubiquitin specific peptidase 2	upregulated
139	220812_s_at	0.219	0.0099471	5.88067	-2.03974	2.81171	7.02117	0.142426	HHLA2	HERV-H LTR-associating 2	upregulated
140	217354_s_at	0.246	0.0199177	4.56564	-2.85429	2.79221	6.92692	0.144364	HPS1	HPS1, biogenesis of lysosomal organelles complex 3 subunit 1	upregulated
141	211925_s_at	0.234	0.015485	5.01049	-2.55571	2.78903	6.91167	0.144683	PLCB1	phospholipase C beta 1	upregulated
142	207070_at	0.194	0.0001865	22.9825	1.31245	2.7873	6.90335	0.144857	RGR	retinal G protein coupled receptor	upregulated
143	215389_s_at	0.194	0.0025772	9.43145	-0.58526	2.78126	6.87454	0.145464	TNNT2	troponin T2, cardiac type	upregulated
144	204815_s_at	0.281	0.0370457	3.60046	-3.59946	2.78043	6.87058	0.145548	DHX34	DEAH-box helicase 34	upregulated
145	207049_at	0.212	0.0067534	6.74719	-1.60106	2.7787	6.86234	0.145723	SCN8A	sodium voltage-gated channel alpha subunit 8	upregulated
146	207725_at	0.231	0.0143466	5.15227	-2.46579	2.76522	6.79851	0.147091	POU4F2	POU class 4 homeobox 2	upregulated
147	221221_s_at	0.232	0.014877	5.08446	-2.50849	2.7589	6.76879	0.147737	KLHL3	kelch like family member 3	upregulated
148	209875_s_at	0.306	0.0493328	3.20896	-3.94496	2.75827	6.76586	0.147801	SPP1	secreted phosphoprotein 1	upregulated
149	204277_s_at	0.194	0.0027839	9.18429	-0.66175	2.75629	6.75655	0.148005	TK2	thymidine kinase 2, mitochondrial	upregulated
150	204898_at	0.194	0.0027184	9.25996	-0.63802	2.75609	6.75561	0.148025	SAP30	Sin3A associated protein 30	upregulated
151	214569_at	0.232	0.0145979	5.11974	-2.4862	2.75458	6.74858	0.148179	IFNA5	interferon alpha 5	upregulated
152	208247_at	0.291	0.0414636	3.44281	-3.73538	2.75298	6.74107	0.148344	ERC2-IT1	ERC2 intronic transcript 1	upregulated
153	210866_s_at	0.297	0.0446538	3.34172	-3.8248	2.74872	6.72122	0.148783	CNOT4	CCR4-NOT transcription complex subunit 4	upregulated
154	215015_at	0.194	0.0018613	10.5451	-0.27379	2.74463	6.70217	0.149205	BICDL1	BICD family like cargo adaptor 1	upregulated
155	208038_at	0.214	0.0082777	6.27859	-1.8299	2.74375	6.69809	0.149296	IL1RL2	interleukin 1 receptor like 2	upregulated
156	206122_at	0.226	0.0128258	5.36645	-2.33445	2.74277	6.69353	0.149398	SOX15	SRY-box 15	upregulated
157	204534_at	0.194	0.0003623	18.3736	0.97175	2.7403	6.68209	0.149654	SEBOX///VTN	SEBOX homeobox///vitronectin	upregulated
158	209848_s_at	0.214	0.0083626	6.25589	-1.84147	2.73796	6.67125	0.149897	PMEL	premelanosome protein	upregulated
159	204627_s_at	0.194	0.0006677	14.9448	0.57376	2.73255	6.6463	0.15046	ITGB3	integrin subunit beta 3	upregulated
160	217583_at	0.252	0.0224673	4.36437	-2.99813	2.72473	6.61038	0.151277	LOC101929036///PAH	uncharacterized LOC101929036///phenylalanine hydroxylase	upregulated
161	217013_at	0.264	0.0287251	3.9753	-3.29295	2.71857	6.58222	0.151924	AZGP1P1	alpha-2-glycoprotein 1, zinc-binding pseudogene 1	upregulated
162	207666_x_at	0.194	0.0017548	10.7597	-0.21941	2.71278	6.55582	0.152536	SSX3	SSX family member 3	upregulated
163	221226_s_at	0.228	0.0132026	5.3104	-2.36831	2.70704	6.52979	0.153144	ASIC4	acid sensing ion channel subunit family member 4	upregulated
164	210861_s_at	0.218	0.009623	5.95073	-2.00169	2.70234	6.50856	0.153644	WISP3	WNT1 inducible signaling pathway protein 3	upregulated
165	215495_s_at	0.252	0.0225021	4.36184	-2.99997	2.70172	6.50575	0.15371	SAMD4A	sterile alpha motif domain containing 4A	upregulated
166	213436_at	0.219	0.0097574	5.92131	-2.01761	2.70006	6.49829	0.153887	CNR1	cannabinoid receptor 1	upregulated
167	204426_at	0.194	0.003154	8.79742	-0.78745	2.69844	6.491	0.154059	TMED2	transmembrane p24 trafficking protein 2	upregulated
168	219478_at	0.209	0.0064411	6.86062	-1.54842	2.6946	6.47373	0.15447	WFDC1	WAP four-disulfide core domain 1	upregulated
169	213774_s_at	0.275	0.0343368	3.70954	-3.50788	2.69118	6.45843	0.154836	PPP1R2	protein phosphatase 1 regulatory inhibitor subunit 2	upregulated
170	203784_s_at	0.241	0.0178166	4.75847	-2.7217	2.68813	6.44479	0.155164	DDX28	DEAD-box helicase 28	upregulated
171	216611_s_at	0.208	0.0063635	6.8899	-1.53499	2.68337	6.42357	0.155677	SLC6A2	solute carrier family 6 member 2	upregulated
172	207457_s_at	0.217	0.0091669	6.05475	-1.94609	2.67719	6.3961	0.156345	LY6G6F///LY6G6D	lymphocyte antigen 6 complex, locus G6F///lymphocyte antigen 6 complex, locus G6D	upregulated
173	211803_at	0.246	0.0192955	4.61989	-2.81649	2.67697	6.3951	0.15637	CDK2	cyclin dependent kinase 2	upregulated
174	215014_at	0.26	0.0266224	4.09271	-3.20157	2.67664	6.39367	0.156405	KCND3	potassium voltage-gated channel subfamily D member 3	upregulated
175	205906_at	0.229	0.0138568	5.21788	-2.42499	2.67623	6.39184	0.156449	FOXJ1	forkhead box J1	upregulated
176	215784_at	0.263	0.0278817	4.02102	-3.25712	2.67192	6.37277	0.156918	CD1E	CD1e molecule	upregulated
177	207502_at	0.297	0.0443506	3.35092	-3.81658	2.67149	6.37087	0.156964	GUCA2B	guanylate cyclase activator 2B	upregulated
178	220798_x_at	0.207	0.005371	7.31206	-1.34873	2.6656	6.3449	0.157607	PLPPR3	phospholipid phosphatase related 3	upregulated
179	210818_s_at	0.234	0.0156831	4.9872	-2.57071	2.66329	6.33476	0.157859	GRIK1-AS2///BACH1	GRIK1 antisense RNA 2///BTB domain and CNC homolog 1	upregulated
180	202628_s_at	0.194	0.003248	8.7086	-0.8174	2.66206	6.32935	0.157994	SERPINE1	serpin family E member 1	upregulated
181	211534_x_at	0.194	0.0009912	13.0712	0.27292	2.66092	6.32436	0.158119	PTPRN2	protein tyrosine phosphatase, receptor type N2	upregulated
182	219759_at	0.194	0.0017448	10.7808	-0.21415	2.65311	6.29021	0.158977	ERAP2	endoplasmic reticulum aminopeptidase 2	upregulated
183	204205_at	0.273	0.032546	3.7879	-3.44332	2.65223	6.28639	0.159074	APOBEC3G	apolipoprotein B mRNA editing enzyme catalytic subunit 3G	upregulated
184	219308_s_at	0.196	0.0037069	8.31944	-0.95364	2.65029	6.27795	0.159288	AK5	adenylate kinase 5	upregulated
185	207607_at	0.279	0.0360873	3.63786	-3.56784	2.64809	6.26838	0.159531	ASCL2	achaete-scute family bHLH transcription factor 2	upregulated
186	209758_s_at	0.22	0.0103958	5.78847	-2.09054	2.64567	6.25787	0.159799	MFAP5	microfibrillar associated protein 5	upregulated
187	207449_s_at	0.232	0.0149571	5.07449	-2.51482	2.64374	6.24951	0.160012	POFUT2	protein O-fucosyltransferase 2	upregulated
188	205419_at	0.226	0.0127206	5.38249	-2.32483	2.63842	6.22649	0.160604	GPR183	G protein-coupled receptor 183	upregulated
189	215112_x_at	0.194	0.0010238	12.9282	0.24678	2.62718	6.17818	0.16186	MCF2L2	MCF.2 cell line derived transforming sequence-like 2	upregulated
190	201792_at	0.277	0.0349633	3.68336	-3.52969	2.62677	6.17642	0.161906	AEBP1	AE binding protein 1	upregulated
191	209655_s_at	0.194	0.0018821	10.5051	-0.28411	2.6265	6.17526	0.161936	TMEM47	transmembrane protein 47	upregulated
192	217287_s_at	0.257	0.0254732	4.16206	-3.14859	2.62395	6.16437	0.162223	TRPC6	transient receptor potential cation channel subfamily C member 6	upregulated
193	208748_s_at	0.225	0.0118073	5.52941	-2.238	2.62346	6.16224	0.162279	FLOT1	flotillin 1	upregulated
194	211467_s_at	0.288	0.0393604	3.51504	-3.67258	2.62022	6.14843	0.162643	NFIB	nuclear factor I B	upregulated
195	220034_at	0.194	0.0004349	17.2753	0.86149	2.61589	6.13002	0.163132	IRAK3	interleukin 1 receptor associated kinase 3	upregulated
196	209986_at	0.206	0.0051833	7.40356	-1.31007	2.61573	6.12932	0.16315	LOC101929036///PAH	uncharacterized LOC101929036///phenylalanine hydroxylase	upregulated
197	215421_at	0.194	0.0013161	11.8695	0.03666	2.61478	6.12529	0.163258	LOC100131510	uncharacterized LOC100131510	upregulated
198	222054_at	0.196	0.0037863	8.25854	-0.97574	2.61415	6.12264	0.163328	PPIEL	peptidylprolyl isomerase E like pseudogene	upregulated
199	210090_at	0.198	0.0040047	8.09943	-1.03449	2.60449	6.08176	0.164426	ARC	activity regulated cytoskeleton associated protein	upregulated
200	218621_at	0.194	0.0011191	12.5432	0.17384	2.58708	6.00881	0.166422	HEMK1	HemK methyltransferase family member 1	upregulated
201	220098_at	0.194	0.0007878	14.1307	0.45194	2.58253	5.9899	0.166948	LOC101930373///HYDIN2///HYDIN	hydrocephalus-inducing protein homolog///HYDIN2, axonemal central pair apparatus protein (pseudogene)///HYDIN, axonemal central pair apparatus protein	upregulated
202	207957_s_at	0.194	0.0014469	11.4924	-0.04589	2.58012	5.97987	0.167228	PRKCB	protein kinase C beta	upregulated
203	203129_s_at	0.256	0.0241814	4.245	-3.08617	2.57678	5.96606	0.167615	KIF5C	kinesin family member 5C	upregulated
204	208401_s_at	0.2	0.0045817	7.72915	-1.17721	2.57394	5.95435	0.167945	GLP1R	glucagon like peptide 1 receptor	upregulated
205	215770_at	0.194	0.0025653	9.44641	-0.58073	2.57192	5.94602	0.16818	OR7E2P	olfactory receptor family 7 subfamily E member 2 pseudogene	upregulated
206	211920_at	0.24	0.0173939	4.80086	-2.69321	2.5647	5.91631	0.169024	CFB	complement factor B	upregulated
207	213800_at	0.213	0.0076851	6.44614	-1.74591	2.55356	5.87079	0.170335	CFH	complement factor H	upregulated
208	205943_at	0.214	0.0079277	6.37556	-1.78099	2.55221	5.86534	0.170493	TDO2	tryptophan 2,3-dioxygenase	upregulated
209	219584_at	0.287	0.0391619	3.52212	-3.66647	2.54834	5.8496	0.170952	PLA1A	phospholipase A1 member A	upregulated
210	211201_at	0.228	0.0134292	5.27768	-2.38824	2.5481	5.84863	0.17098	FSHR	follicle stimulating hormone receptor	upregulated
211	205892_s_at	0.285	0.0383934	3.54993	-3.64257	2.54246	5.8258	0.17165	FABP1	fatty acid binding protein 1	upregulated
212	219983_at	0.194	0.0009178	13.4171	0.33413	2.53921	5.81269	0.172037	HRASLS	HRAS like suppressor	upregulated
213	215870_s_at	0.194	0.0026871	9.29689	-0.62655	2.53688	5.80333	0.172315	PLA2G5	phospholipase A2 group V	upregulated
214	204422_s_at	0.274	0.0339939	3.72414	-3.49578	2.53525	5.79677	0.17251	FGF2	fibroblast growth factor 2	upregulated
215	219139_s_at	0.207	0.0059671	7.04736	-1.46395	2.53362	5.79021	0.172705	CROCCP3	ciliary rootlet coiled-coil, rootletin pseudogene 3	upregulated
216	215721_at	0.274	0.0340072	3.72357	-3.49625	2.53154	5.78188	0.172954	LOC100293211///IGHG1	uncharacterized LOC100293211///immunoglobulin heavy constant gamma 1 (G1m marker)	upregulated
217	222291_at	0.194	0.0010975	12.6263	0.18991	2.5271	5.7641	0.173487	FAM149A	family with sequence similarity 149 member A	upregulated
218	207174_at	0.228	0.0132797	5.29917	-2.37514	2.51558	5.71827	0.174878	GPC5	glypican 5	upregulated
219	215099_s_at	0.194	0.0007886	14.1256	0.45115	2.51444	5.71376	0.175016	RXRB	retinoid X receptor beta	upregulated
220	207152_at	0.195	0.0036254	8.38377	-0.93054	2.513	5.70806	0.175191	NTRK2	neurotrophic receptor tyrosine kinase 2	upregulated
221	215822_x_at	0.232	0.0148219	5.09135	-2.50412	2.51108	5.70045	0.175425	MYT1	myelin transcription factor 1	upregulated
222	221611_s_at	0.194	0.0032658	8.69218	-0.82298	2.49523	5.63818	0.177362	PHF7	PHD finger protein 7	upregulated
223	217312_s_at	0.194	0.0013896	11.6518	-0.01046	2.48923	5.6148	0.178101	COL7A1	collagen type VII alpha 1 chain	upregulated
224	204911_s_at	0.194	0.0007272	14.5192	0.51165	2.48824	5.61091	0.178224	TRIM3	tripartite motif containing 3	upregulated
225	207047_s_at	0.207	0.0061674	6.96612	-1.50037	2.48731	5.60733	0.178338	CLCNKB///CLCNKA	chloride voltage-gated channel Kb///chloride voltage-gated channel Ka	upregulated
226	218656_s_at	0.252	0.0222313	4.38173	-2.98549	2.48057	5.5812	0.179173	LHFP	lipoma HMGIC fusion partner	upregulated
227	209543_s_at	0.196	0.0038189	8.23408	-0.98467	2.48032	5.58022	0.179205	CD34	CD34 molecule	upregulated
228	202270_at	0.276	0.0347859	3.69071	-3.52355	2.47969	5.57777	0.179283	GBP1	guanylate binding protein 1	upregulated
229	205577_at	0.21	0.0065363	6.82527	-1.56471	2.47924	5.57605	0.179338	PYGM	phosphorylase, glycogen, muscle	upregulated
230	214601_at	0.194	0.0009934	13.0614	0.27113	2.47736	5.56879	0.179572	TPH1	tryptophan hydroxylase 1	upregulated
231	208331_at	0.258	0.0260183	4.12867	-3.17401	2.47713	5.5679	0.179601	BPY2	basic charge, Y-linked, 2	upregulated
232	220203_at	0.25	0.0212045	4.46014	-2.92898	2.46965	5.53909	0.180535	BMP8A	bone morphogenetic protein 8a	upregulated
233	214607_at	0.262	0.0272496	4.05647	-3.22955	2.46903	5.53673	0.180612	PAK3	p21 (RAC1) activated kinase 3	upregulated
234	206424_at	0.252	0.0225618	4.35749	-3.00315	2.46527	5.52231	0.181084	CYP26A1	cytochrome P450 family 26 subfamily A member 1	upregulated
235	216646_at	0.269	0.031628	3.83025	-3.40885	2.46065	5.50464	0.181665	DSCC1	DNA replication and sister chromatid cohesion 1	upregulated
236	209930_s_at	0.239	0.0170647	4.83481	-2.67056	2.45879	5.49754	0.1819	NFE2	nuclear factor, erythroid 2	upregulated
237	206644_at	0.237	0.0165121	4.89376	-2.63159	2.45665	5.48941	0.182169	NR0B1	nuclear receptor subfamily 0 group B member 1	upregulated
238	208134_x_at	0.219	0.0101103	5.8465	-2.05847	2.44684	5.45222	0.183411	PSG2	pregnancy specific beta-1-glycoprotein 2	upregulated
239	209199_s_at	0.275	0.0341174	3.71886	-3.50015	2.44553	5.44726	0.183578	MEF2C	myocyte enhancer factor 2C	upregulated
240	210657_s_at	0.207	0.0059004	7.07521	-1.45158	2.44378	5.44066	0.183801	2004-09-01	septin 4	upregulated
241	203471_s_at	0.194	0.0023363	9.75494	-0.4894	2.44018	5.42708	0.184261	PLEK	pleckstrin	upregulated
242	220552_at	0.228	0.0133478	5.28935	-2.38112	2.43913	5.42313	0.184395	TRPC5	transient receptor potential cation channel subfamily C member 5	upregulated
243	212575_at	0.194	0.0005877	15.6048	0.66374	2.43656	5.41348	0.184724	TMEM259	transmembrane protein 259	upregulated
244	208542_x_at	0.194	0.0005644	15.8189	0.69138	2.43572	5.41034	0.184831	ZNF718///ZNF595///ZNF208	zinc finger protein 718///zinc finger protein 595///zinc finger protein 208	upregulated
245	221403_s_at	0.219	0.0101041	5.8478	-2.05775	2.43154	5.39469	0.185367	INSL6	insulin like 6	upregulated
246	220435_at	0.306	0.0488496	3.22192	-3.9331	2.42835	5.38278	0.185777	SLC30A10	solute carrier family 30 member 10	upregulated
247	216455_at	0.194	0.0016256	11.0446	-0.14979	2.42809	5.38181	0.185811	LOC101927181	uncharacterized LOC101927181	upregulated
248	208059_at	0.212	0.0070627	6.64148	-1.65106	2.42626	5.37498	0.186047	CCR8	C-C motif chemokine receptor 8	upregulated
249	217179_x_at	0.194	0.0002325	21.3358	1.20942	2.41914	5.34854	0.186967	BMS1P20	BMS1, ribosome biogenesis factor pseudogene 20	upregulated
250	207913_at	0.241	0.0174513	4.79502	-2.69712	2.419	5.34801	0.186986	CYP2F1	cytochrome P450 family 2 subfamily F member 1	upregulated
251	220646_s_at	0.249	0.0207294	4.49809	-2.90193	2.41736	5.34191	0.187199	KLRF1	killer cell lectin like receptor F1	upregulated
252	207427_at	0.218	0.0094727	5.98429	-1.98364	2.41722	5.34139	0.187217	ACR	acrosin	upregulated
253	207675_x_at	0.201	0.0046892	7.66696	-1.20204	2.41592	5.33658	0.187386	ARTN	artemin	upregulated
254	201249_at	0.194	0.0025835	9.42353	-0.58767	2.41476	5.33232	0.187536	SLC2A1	solute carrier family 2 member 1	upregulated
255	214014_at	0.194	0.0022009	9.95674	-0.43191	2.40951	5.31295	0.188219	CDC42EP2	CDC42 effector protein 2	upregulated
256	215880_at	0.194	0.0011631	12.3795	0.14166	2.40404	5.29283	0.188935	NAGLU	N-acetyl-alpha-glucosaminidase	upregulated
257	205445_at	0.271	0.0322719	3.80038	-3.43313	2.40393	5.29241	0.18895	PRL	prolactin	upregulated
258	215061_at	0.224	0.0112682	5.62331	-2.18374	2.38966	5.24034	0.190827	METTL10	methyltransferase like 10	upregulated
259	220259_at	0.252	0.0225326	4.35961	-3.0016	2.38627	5.22802	0.191277	PLEKHH3	pleckstrin homology, MyTH4 and FERM domain containing H3	upregulated
260	214566_at	0.194	0.0012409	12.1097	0.08703	2.38445	5.22144	0.191518	SMR3A	submaxillary gland androgen regulated protein 3A	upregulated
261	211832_s_at	0.194	0.0020647	10.1774	-0.37101	2.38303	5.21629	0.191707	MDM2	MDM2 proto-oncogene	upregulated
262	210804_x_at	0.265	0.0292878	3.94575	-3.31629	2.3797	5.20429	0.192149	SLC8A1	solute carrier family 8 member A1	upregulated
263	207003_at	0.224	0.0114413	5.59253	-2.20142	2.37859	5.2003	0.192297	GUCA2A	guanylate cyclase activator 2A	upregulated
264	205346_at	0.264	0.0291106	3.95497	-3.30899	2.37753	5.19648	0.192438	ST3GAL2	ST3 beta-galactoside alpha-2,3-sialyltransferase 2	upregulated
265	206421_s_at	0.233	0.0153414	5.02761	-2.54472	2.37443	5.18531	0.192853	SERPINB7	serpin family B member 7	upregulated
266	215300_s_at	0.255	0.0237982	4.27072	-3.06702	2.37029	5.17044	0.193407	FMO5	flavin containing monooxygenase 5	upregulated
267	208266_at	0.288	0.0396479	3.50488	-3.68136	2.36804	5.16239	0.193709	C8orf17	chromosome 8 open reading frame 17	upregulated
268	207673_at	0.194	0.0022973	9.81145	-0.47313	2.3637	5.14688	0.194293	NPHS1	NPHS1, nephrin	upregulated
269	203904_x_at	0.194	0.0015381	11.2553	-0.10008	2.35579	5.11873	0.195361	CD82	CD82 molecule	upregulated
270	217466_x_at	0.194	0.0017098	10.8558	-0.19561	2.35438	5.11373	0.195552	SNORA64///RPS2	small nucleolar RNA, H/ACA box 64///ribosomal protein S2	upregulated
271	205363_at	0.194	0.0002829	19.973	1.10959	2.35117	5.10237	0.195987	BBOX1	gamma-butyrobetaine hydroxylase 1	upregulated
272	216258_s_at	0.207	0.0058691	7.08841	-1.44574	2.34669	5.08656	0.196597	SERPINB13	serpin family B member 13	upregulated
273	211526_s_at	0.251	0.0214435	4.44145	-2.94237	2.34668	5.08653	0.196598	RTEL1-TNFRSF6B///RTEL1	RTEL1-TNFRSF6B readthrough (NMD candidate)///regulator of telomere elongation helicase 1	upregulated
274	213200_at	0.226	0.0127067	5.3846	-2.32356	2.34319	5.07424	0.197074	SYP	synaptophysin	upregulated
275	211282_x_at	0.246	0.0188407	4.66099	-2.78811	2.34227	5.07101	0.1972	TNFRSF25	TNF receptor superfamily member 25	upregulated
276	205334_at	0.194	0.0004551	17.0125	0.83295	2.33895	5.05935	0.197654	S100A1	S100 calcium binding protein A1	upregulated
277	219455_at	0.267	0.0305059	3.8842	-3.36535	2.33774	5.05509	0.19782	CFAP69	cilia and flagella associated protein 69	upregulated
278	207445_s_at	0.205	0.0049956	7.49961	-1.27013	2.33694	5.05231	0.197929	CCR9	C-C motif chemokine receptor 9	upregulated
279	215920_s_at	0.231	0.0144538	5.1383	-2.47454	2.33479	5.04476	0.198225	NPIPA5///NPIPB6///NPIPB15///PDXDC2P///NPIPB3///NPIPA1	nuclear pore complex interacting protein family member A5///nuclear pore complex interacting protein family member B6///nuclear pore complex interacting protein family member B15///pyridoxal dependent decarboxylase domain containing 2, pseudogene///nuclear pore complex interacting protein family member B3///nuclear pore complex interacting protein family member A1	upregulated
280	213415_at	0.224	0.011305	5.61671	-2.18752	2.32686	5.01713	0.199317	CLIC2	chloride intracellular channel 2	upregulated
281	216298_at	0.226	0.0123393	5.44209	-2.28932	2.31933	4.99101	0.20036	TARP	TCR gamma alternate reading frame protein	upregulated
282	203423_at	0.246	0.0191483	4.63305	-2.80737	2.31428	4.97358	0.201062	RBP1	retinol binding protein 1	upregulated
283	205155_s_at	0.256	0.024758	4.20729	-3.11442	2.31189	4.96533	0.201397	SPTBN2	spectrin beta, non-erythrocytic 2	upregulated
284	205614_x_at	0.213	0.0075605	6.48353	-1.7275	2.31071	4.96127	0.201561	MST1	macrophage stimulating 1	upregulated
285	211799_x_at	0.207	0.00619	6.95718	-1.5044	2.30726	4.94941	0.202044	HLA-C	major histocompatibility complex, class I, C	upregulated
286	215849_x_at	0.247	0.0203505	4.52919	-2.87992	2.30638	4.94641	0.202167	CFAP70	cilia and flagella associated protein 70	upregulated
287	40489_at	0.198	0.003921	8.15903	-1.0123	2.30095	4.92782	0.202929	ATN1	atrophin 1	upregulated
288	220277_at	0.246	0.0192609	4.62296	-2.81435	2.2912	4.89464	0.204305	CXXC4	CXXC finger protein 4	upregulated
289	219585_at	0.297	0.0445267	3.34557	-3.82136	2.28676	4.8796	0.204935	CCDC28B	coiled-coil domain containing 28B	upregulated
290	208373_s_at	0.305	0.0486337	3.22776	-3.92776	2.28046	4.85832	0.205833	P2RY6	pyrimidinergic receptor P2Y6	upregulated
291	216331_at	0.228	0.0135336	5.26285	-2.39732	2.27874	4.85256	0.206077	ITGA7	integrin subunit alpha 7	upregulated
292	212822_at	0.249	0.0207313	4.49794	-2.90204	2.27467	4.83887	0.20666	HEG1	heart development protein with EGF like domains 1	upregulated
293	220069_at	0.301	0.046732	3.28067	-3.87967	2.27126	4.82744	0.207149	TUBA8	tubulin alpha 8	upregulated
294	220129_at	0.274	0.0333901	3.75029	-3.47418	2.26828	4.81749	0.207577	CCDC169-SOHLH2///SOHLH2	CCDC169-SOHLH2 readthrough///spermatogenesis and oogenesis specific basic helix-loop-helix 2	upregulated
295	209305_s_at	0.194	0.0020928	10.1302	-0.38387	2.26521	4.80723	0.20802	GADD45B	growth arrest and DNA damage inducible beta	upregulated
296	205848_at	0.194	0.0003976	17.8066	0.91658	2.26264	4.79868	0.20839	GAS2	growth arrest specific 2	upregulated
297	217160_at	0.194	0.0004082	17.6498	0.90068	2.26082	4.79264	0.208653	TSPY1	testis specific protein, Y-linked 1	upregulated
298	208457_at	0.206	0.0050857	7.45293	-1.28946	2.2595	4.78825	0.208844	GABRD	gamma-aminobutyric acid type A receptor delta subunit	upregulated
299	210640_s_at	0.194	0.000432	17.3148	0.8657	2.25433	4.77113	0.209594	GPER1	G protein-coupled estrogen receptor 1	upregulated
300	209365_s_at	0.29	0.0410587	3.45635	-3.72354	2.24881	4.75292	0.210397	ECM1	extracellular matrix protein 1	upregulated
301	214608_s_at	0.273	0.0326843	3.78165	-3.44843	2.24785	4.74975	0.210537	EYA1	EYA transcriptional coactivator and phosphatase 1	upregulated
302	201159_s_at	0.194	0.0010059	13.006	0.26106	2.2414	4.72857	0.21148	NMT1	N-myristoyltransferase 1	upregulated
303	219780_at	0.298	0.0451802	3.32592	-3.83894	2.24119	4.72788	0.211511	ZNF771	zinc finger protein 771	upregulated
304	222238_s_at	0.298	0.0449823	3.33183	-3.83364	2.23261	4.69983	0.212774	POLM	DNA polymerase mu	upregulated
305	215217_at	0.284	0.0379281	3.56712	-3.62786	2.2289	4.68776	0.213321	IGKC	immunoglobulin kappa constant	upregulated
306	201490_s_at	0.194	0.0004902	16.5911	0.78526	2.22394	4.67169	0.214055	PPIF	peptidylprolyl isomerase F	upregulated
307	204072_s_at	0.256	0.0247869	4.20543	-3.11582	2.21975	4.65813	0.214679	FRY	FRY microtubule binding protein	upregulated
308	213181_s_at	0.194	0.0012805	11.9811	0.06027	2.21529	4.64375	0.215343	MOCS1	molybdenum cofactor synthesis 1	upregulated
309	205049_s_at	0.219	0.0098297	5.90569	-2.02609	2.21378	4.6389	0.215568	CD79A	CD79a molecule	upregulated
310	210619_s_at	0.278	0.0353852	3.66606	-3.54415	2.21015	4.62724	0.216112	HYAL1	hyaluronoglucosaminidase 1	upregulated
311	210736_x_at	0.214	0.0080976	6.3278	-1.80497	2.20242	4.60252	0.217272	DTNA	dystrobrevin alpha	upregulated
312	203009_at	0.228	0.0131368	5.32003	-2.36247	2.19496	4.57876	0.2184	BCAM	basal cell adhesion molecule (Lutheran blood group)	upregulated
313	34210_at	0.194	0.0021274	10.0735	-0.39943	2.19361	4.57449	0.218604	CD52	CD52 molecule	upregulated
314	220362_at	0.246	0.0197331	4.5815	-2.84319	2.18575	4.54964	0.219798	PSORS1C1	psoriasis susceptibility 1 candidate 1	upregulated
315	220814_at	0.241	0.0175683	4.78321	-2.70505	2.16826	4.49482	0.222478	SLC30A6	solute carrier family 30 member 6	upregulated
316	204253_s_at	0.302	0.0471802	3.26796	-3.89118	2.16112	4.47261	0.223583	VDR	vitamin D (1,25- dihydroxyvitamin D3) receptor	upregulated
317	211772_x_at	0.245	0.0184709	4.69537	-2.76454	2.15936	4.46718	0.223855	CHRNA3	cholinergic receptor nicotinic alpha 3 subunit	upregulated
318	207323_s_at	0.257	0.0249667	4.19392	-3.12449	2.15763	4.46181	0.224124	MBP	myelin basic protein	upregulated
319	207410_s_at	0.306	0.0488365	3.22227	-3.93278	2.15579	4.45612	0.22441	TLX2	T-cell leukemia homeobox 2	upregulated
320	207362_at	0.22	0.0103525	5.79714	-2.08573	2.15572	4.45591	0.224421	SLC30A4	solute carrier family 30 member 4	upregulated
321	213715_s_at	0.207	0.0056407	7.18774	-1.4022	2.1543	4.45152	0.224642	KANK3	KN motif and ankyrin repeat domains 3	upregulated
322	206701_x_at	0.235	0.0159172	4.96018	-2.5882	2.15315	4.44798	0.224821	EDNRB	endothelin receptor type B	upregulated
323	206880_at	0.258	0.0257873	4.14271	-3.1633	2.15196	4.4443	0.225007	P2RX6	purinergic receptor P2X 6	upregulated
324	214506_at	0.194	0.0012991	11.9221	0.04785	2.15183	4.44392	0.225026	GPR182	G protein-coupled receptor 182	upregulated
325	213802_at	0.297	0.0445287	3.34551	-3.82142	2.15046	4.43969	0.225241	PRSS12	protease, serine 12	upregulated
326	209834_at	0.219	0.0102071	5.82658	-2.06944	2.14754	4.43073	0.225697	CHST3	carbohydrate sulfotransferase 3	upregulated
327	211655_at	0.194	0.0019567	10.3664	-0.32039	2.14019	4.4082	0.22685	IGLC1	immunoglobulin lambda constant 1	upregulated
328	216892_at	0.246	0.020084	4.55151	-2.8642	2.13632	4.39638	0.22746	IGHG1	immunoglobulin heavy constant gamma 1 (G1m marker)	upregulated
329	209683_at	0.286	0.0385099	3.54567	-3.64622	2.13533	4.39339	0.227615	FAM49A	family with sequence similarity 49 member A	upregulated
330	213385_at	0.194	0.0031311	8.81956	-0.78006	2.1313	4.38113	0.228251	CHN2	chimerin 2	upregulated
331	210833_at	0.194	0.0009354	13.3309	0.31912	2.12658	4.3668	0.229001	PTGER3	prostaglandin E receptor 3	upregulated
332	210333_at	0.219	0.0099283	5.88464	-2.03756	2.12563	4.36393	0.229151	NR5A1	nuclear receptor subfamily 5 group A member 1	upregulated
333	220911_s_at	0.256	0.024717	4.20993	-3.11244	2.12477	4.36134	0.229287	NYNRIN	NYN domain and retroviral integrase containing	upregulated
334	210311_at	0.297	0.0441803	3.35613	-3.81194	2.12377	4.35831	0.229447	FGF5	fibroblast growth factor 5	upregulated
335	201141_at	0.195	0.0036109	8.39536	-0.9264	2.12254	4.35458	0.229643	GPNMB	glycoprotein nmb	upregulated
336	219695_at	0.234	0.0157779	4.97619	-2.57783	2.11864	4.34283	0.230264	SMPD3	sphingomyelin phosphodiesterase 3	upregulated
337	209651_at	0.281	0.0370225	3.60135	-3.5987	2.11801	4.34094	0.230365	TGFB1I1	transforming growth factor beta 1 induced transcript 1	upregulated
338	206473_at	0.251	0.0217441	4.41833	-2.959	2.11782	4.34036	0.230396	MBTPS2	membrane bound transcription factor peptidase, site 2	upregulated
339	216701_at	0.226	0.0125406	5.41033	-2.30819	2.11764	4.33982	0.230424	C1orf68	chromosome 1 open reading frame 68	upregulated
340	211351_at	0.238	0.0167465	4.86845	-2.64827	2.11645	4.33625	0.230614	KIF25-AS1	KIF25 antisense RNA 1	upregulated
341	221911_at	0.194	0.0032737	8.68495	-0.82544	2.11476	4.33118	0.230884	ETV1	ETS variant 1	upregulated
342	218272_at	0.194	0.000266	20.3918	1.14184	2.11212	4.32325	0.231308	TTC38	tetratricopeptide repeat domain 38	upregulated
343	219702_at	0.194	0.000669	14.9347	0.57233	2.10986	4.3165	0.231669	PLAC1	placenta specific 1	upregulated
344	214115_at	0.233	0.0152171	5.0426	-2.53513	2.10856	4.31261	0.231878	VAMP5	vesicle associated membrane protein 5	upregulated
345	205390_s_at	0.274	0.0337271	3.73562	-3.48628	2.10754	4.30957	0.232042	ANK1	ankyrin 1	upregulated
346	209879_at	0.194	0.0030041	8.94645	-0.73813	2.10159	4.29182	0.233002	SELPLG	selectin P ligand	upregulated
347	207368_at	0.256	0.0248088	4.20402	-3.11688	2.10009	4.28735	0.233244	HTR1D	5-hydroxytryptamine receptor 1D	upregulated
348	217050_at	0.293	0.0423875	3.41254	-3.76197	2.09724	4.27889	0.233705	DIAPH2-AS1	DIAPH2 antisense RNA 1	upregulated
349	222100_at	0.226	0.0123428	5.44153	-2.28965	2.09676	4.27748	0.233783	CYP2E1	cytochrome P450 family 2 subfamily E member 1	upregulated
350	209183_s_at	0.194	0.0008852	13.5829	0.36249	2.08655	4.2473	0.235444	C10orf10	chromosome 10 open reading frame 10	upregulated
351	203010_at	0.194	0.0004813	16.6945	0.79719	2.08404	4.23992	0.235854	STAT5A	signal transducer and activator of transcription 5A	upregulated
352	210298_x_at	0.199	0.0044329	7.81851	-1.14198	2.08283	4.23637	0.236051	FHL1	four and a half LIM domains 1	upregulated
353	206896_s_at	0.194	0.0027713	9.19862	-0.65723	2.08003	4.22815	0.23651	GNG7	G protein subunit gamma 7	upregulated
354	208514_at	0.301	0.0463843	3.29064	-3.87066	2.07979	4.22745	0.236549	KCNE1	potassium voltage-gated channel subfamily E regulatory subunit 1	upregulated
355	218293_x_at	0.211	0.0066653	6.77846	-1.58644	2.06899	4.19592	0.238327	NUP50	nucleoporin 50	upregulated
356	218359_at	0.201	0.0047925	7.60894	-1.22543	2.06814	4.19345	0.238467	NRSN2	neurensin 2	upregulated
357	220629_at	0.275	0.034065	3.7211	-3.4983	2.06668	4.18921	0.238709	KCNQ1DN	KCNQ1 downstream neighbor (non-protein coding)	upregulated
358	210202_s_at	0.199	0.0045326	7.7582	-1.1657	2.06601	4.18726	0.23882	BIN1	bridging integrator 1	upregulated
359	207998_s_at	0.194	0.0024501	9.5968	-0.53568	2.06449	4.18285	0.239072	CACNA1D	calcium voltage-gated channel subunit alpha1 D	upregulated
360	214523_at	0.195	0.0036216	8.38682	-0.92945	2.05728	4.16201	0.240268	CEBPE	CCAAT/enhancer binding protein epsilon	upregulated
361	205949_at	0.228	0.0132845	5.29849	-2.37555	2.05538	4.15654	0.240585	CA1	carbonic anhydrase 1	upregulated
362	211333_s_at	0.21	0.0065077	6.8358	-1.55985	2.05461	4.15431	0.240714	FASLG	Fas ligand	upregulated
363	207074_s_at	0.278	0.0351614	3.6752	-3.5365	2.05298	4.14963	0.240985	SLC18A1	solute carrier family 18 member A1	upregulated
364	209854_s_at	0.194	0.001555	11.2134	-0.10985	2.04894	4.13803	0.241661	KLK2	kallikrein related peptidase 2	upregulated
365	207656_s_at	0.213	0.0076677	6.45131	-1.74335	2.04656	4.13118	0.242061	ACOX1	acyl-CoA oxidase 1	upregulated
366	205735_s_at	0.213	0.0075844	6.4763	-1.73105	2.04299	4.12099	0.24266	AFF3	AF4/FMR2 family member 3	upregulated
367	220331_at	0.194	0.0024106	9.65051	-0.51984	2.04073	4.11453	0.243041	CYP46A1	cytochrome P450 family 46 subfamily A member 1	upregulated
368	211196_at	0.214	0.0079856	6.35913	-1.78921	2.03903	4.10968	0.243328	DBT	dihydrolipoamide branched chain transacylase E2	upregulated
369	209742_s_at	0.251	0.0214855	4.43819	-2.94471	2.03702	4.10398	0.243666	MYL2	myosin light chain 2	upregulated
370	210537_s_at	0.194	0.0020576	10.1893	-0.36777	2.03669	4.10302	0.243723	TADA2A	transcriptional adaptor 2A	upregulated
371	204187_at	0.239	0.0171404	4.82693	-2.67581	2.03041	4.08522	0.244785	GMPR	guanosine monophosphate reductase	upregulated
372	221374_at	0.256	0.0247967	4.2048	-3.11629	2.02546	4.0712	0.245628	FGF16	fibroblast growth factor 16	upregulated
373	214630_at	0.225	0.0116772	5.55155	-2.22512	2.02278	4.06367	0.246083	CYP11B2	cytochrome P450 family 11 subfamily B member 2	upregulated
374	215686_x_at	0.199	0.0043258	7.88534	-1.11596	2.02004	4.05595	0.246552	TFAP2B	transcription factor AP-2 beta	upregulated
375	203695_s_at	0.251	0.0217383	4.41877	-2.95869	1.99441	3.98453	0.250971	DFNA5	DFNA5, deafness associated tumor suppressor	upregulated
376	214439_x_at	0.199	0.0043099	7.89541	-1.11206	1.99329	3.98144	0.251166	BIN1	bridging integrator 1	upregulated
377	205404_at	0.237	0.0164247	4.90332	-2.62531	1.99228	3.97866	0.251341	HSD11B1	hydroxysteroid 11-beta dehydrogenase 1	upregulated
378	220502_s_at	0.257	0.0252971	4.17304	-3.14026	1.99045	3.97362	0.25166	SLC13A1	solute carrier family 13 member 1	upregulated
379	AFFX-HSAC07/X00351_5_at	0.194	0.0005503	15.9554	0.70862	1.98217	3.95087	0.253109	ACTB	actin beta	upregulated
380	215709_at	0.194	0.0002844	19.9364	1.1067	1.98194	3.95025	0.253148	PRIM2B///PRIM2	primase (DNA) subunit 2 pseudogene///primase (DNA) subunit 2	upregulated
381	210322_x_at	0.249	0.0207678	4.49498	-2.90414	1.97601	3.93404	0.254192	UTY	ubiquitously transcribed tetratricopeptide repeat containing, Y-linked	upregulated
382	221612_at	0.207	0.0055306	7.23751	-1.38066	1.97082	3.91991	0.255108	LRTM1	leucine rich repeats and transmembrane domains 1	upregulated
383	220343_at	0.23	0.0140813	5.18744	-2.44385	1.96573	3.90611	0.256009	PDE7B	phosphodiesterase 7B	upregulated
384	213821_s_at	0.268	0.0308916	3.86537	-3.38048	1.96357	3.90027	0.256392	IDS	iduronate 2-sulfatase	upregulated
385	206538_at	0.289	0.0400329	3.49142	-3.69301	1.95986	3.89023	0.257054	MRAS	muscle RAS oncogene homolog	upregulated
386	208167_s_at	0.194	0.0018726	10.5233	-0.27941	1.94118	3.84019	0.260404	MMP16	matrix metallopeptidase 16	upregulated
387	206084_at	0.206	0.005185	7.40272	-1.31043	1.93822	3.83233	0.260938	PTPRR	protein tyrosine phosphatase, receptor type R	upregulated
388	205914_s_at	0.199	0.004262	7.92616	-1.10021	1.93398	3.82108	0.261706	GRIN1	glutamate ionotropic receptor NMDA type subunit 1	upregulated
389	220499_at	0.293	0.0427184	3.4019	-3.77135	1.93122	3.81377	0.262207	FNDC8	fibronectin type III domain containing 8	upregulated
390	201295_s_at	0.218	0.0093642	6.00894	-1.97045	1.92953	3.80931	0.262515	WSB1	WD repeat and SOCS box containing 1	upregulated
391	211127_x_at	0.225	0.0119093	5.51227	-2.24801	1.92839	3.80631	0.262722	EDA	ectodysplasin A	upregulated
392	205186_at	0.194	0.0014026	11.6149	-0.01859	1.92082	3.78639	0.264104	DNALI1	dynein axonemal light intermediate chain 1	upregulated
393	220053_at	0.206	0.005197	7.39679	-1.31292	1.91865	3.78068	0.264502	GDF3	growth differentiation factor 3	upregulated
394	216610_at	0.194	0.0006013	15.484	0.64781	1.91784	3.77858	0.26465	SLC6A2	solute carrier family 6 member 2	upregulated
395	216829_at	0.281	0.036791	3.61028	-3.59114	1.91489	3.77084	0.265193	IGK///IGKC	immunoglobulin kappa locus///immunoglobulin kappa constant	upregulated
396	204447_at	0.241	0.0178268	4.75746	-2.72238	1.90319	3.74039	0.267352	LZTS3	leucine zipper tumor suppressor family member 3	upregulated
397	217010_s_at	0.225	0.011582	5.56796	-2.21561	1.90089	3.73443	0.267779	CDC25C	cell division cycle 25C	upregulated
398	221019_s_at	0.23	0.0140802	5.18759	-2.44376	1.89418	3.7171	0.269027	COLEC12	collectin subfamily member 12	upregulated
399	210571_s_at	0.22	0.0102887	5.81	-2.07861	1.89164	3.71056	0.269501	CMAHP	cytidine monophospho-N-acetylneuraminic acid hydroxylase, pseudogene	upregulated
400	211099_s_at	0.232	0.014917	5.07946	-2.51166	1.88338	3.68939	0.271047	CNGB1	cyclic nucleotide gated channel beta 1	upregulated
401	216404_at	0.194	0.002423	9.63362	-0.52481	1.87553	3.66937	0.272526	ATXN8OS	ATXN8 opposite strand (non-protein coding)	upregulated
402	214425_at	0.302	0.0474601	3.2601	-3.89831	1.86527	3.64336	0.274472	AMBP	alpha-1-microglobulin/bikunin precursor	upregulated
403	207570_at	0.228	0.0133685	5.28638	-2.38293	1.8633	3.63839	0.274847	SHOX	short stature homeobox	upregulated
404	202283_at	0.234	0.0158113	4.97233	-2.58032	1.86236	3.63602	0.275026	SERPINF1	serpin family F member 1	upregulated
405	211891_s_at	0.194	0.002728	9.24867	-0.64154	1.86164	3.6342	0.275164	LOC101930241///ARHGEF4	rho guanine nucleotide exchange factor 4-like///Rho guanine nucleotide exchange factor 4	upregulated
406	219592_at	0.194	0.0005379	16.0785	0.72393	1.86114	3.63295	0.275258	MCPH1	microcephalin 1	upregulated
407	207348_s_at	0.194	0.0028452	9.11561	-0.68352	1.86051	3.63136	0.275379	LIG3	DNA ligase 3	upregulated
408	222115_x_at	0.229	0.0137565	5.23168	-2.41647	1.8504	3.60601	0.277315	GLYR1	glyoxylate reductase 1 homolog	upregulated
409	208409_at	0.233	0.0152977	5.03286	-2.54135	1.8372	3.57316	0.279864	LOC101930602///SLC14A2	putative uncharacterized protein encoded by LINC00596-like///solute carrier family 14 member 2	upregulated
410	220163_s_at	0.207	0.0062715	6.92528	-1.51886	1.83422	3.5658	0.280442	HR	hair growth associated	upregulated
411	206355_at	0.225	0.0117812	5.53382	-2.23543	1.832	3.56031	0.280875	GNAL	G protein subunit alpha L	upregulated
412	216042_at	0.194	0.0005791	15.6821	0.6738	1.82918	3.55334	0.281425	TNFRSF25	TNF receptor superfamily member 25	upregulated
413	213003_s_at	0.213	0.0075656	6.48198	-1.72826	1.82747	3.54914	0.281759	SPIDR	scaffolding protein involved in DNA repair	upregulated
414	210956_at	0.194	0.0020008	10.2876	-0.34133	1.82718	3.54843	0.281815	CH17-360D5.1///NPY4R	neuropeptide Y receptor type 4-like///neuropeptide Y receptor Y4	upregulated
415	220635_at	0.3	0.0460592	3.30005	-3.86218	1.82187	3.5354	0.282853	PSORS1C2	psoriasis susceptibility 1 candidate 2	upregulated
416	208516_at	0.194	0.003151	8.80031	-0.78649	1.82141	3.53426	0.282945	MTNR1B	melatonin receptor 1B	upregulated
417	207827_x_at	0.199	0.0043894	7.84542	-1.13146	1.82059	3.53227	0.283104	SNCA	synuclein alpha	upregulated
418	220430_at	0.219	0.00994	5.88217	-2.03892	1.81948	3.52953	0.283324	FAM110D	family with sequence similarity 110 member D	upregulated
419	215913_s_at	0.194	0.0004632	16.9117	0.82175	1.81708	3.52368	0.283795	GULP1	GULP, engulfment adaptor PTB domain containing 1	upregulated
420	204712_at	0.231	0.014378	5.14817	-2.46835	1.81013	3.50675	0.285164	WIF1	WNT inhibitory factor 1	upregulated
421	215337_at	0.239	0.0170837	4.83282	-2.67188	1.80749	3.50034	0.285687	MED24	mediator complex subunit 24	upregulated
422	210143_at	0.303	0.0480608	3.24342	-3.91347	1.80609	3.49693	0.285966	ANXA10	annexin A10	upregulated
423	216733_s_at	0.207	0.0063278	6.90355	-1.52876	1.80526	3.49493	0.286128	GATM	glycine amidinotransferase	upregulated
424	216110_x_at	0.274	0.0333292	3.75297	-3.47198	1.80379	3.49136	0.286421	LOC105373738	uncharacterized LOC105373738	upregulated
425	205487_s_at	0.255	0.0239815	4.25835	-3.07622	1.80267	3.48866	0.286643	VGLL1	vestigial like family member 1	upregulated
426	221121_at	0.213	0.0076204	6.46545	-1.73639	1.7978	3.47689	0.287613	CT55	cancer/testis antigen 55	upregulated
427	219134_at	0.255	0.0238997	4.26386	-3.07213	1.79343	3.46638	0.288485	ADGRL4	adhesion G protein-coupled receptor L4	upregulated
428	214454_at	0.207	0.0056006	7.20574	-1.39439	1.7876	3.4524	0.289654	ADAMTS2	ADAM metallopeptidase with thrombospondin type 1 motif 2	upregulated
429	215236_s_at	0.226	0.0127945	5.3712	-2.3316	1.78514	3.44652	0.290147	PICALM	phosphatidylinositol binding clathrin assembly protein	upregulated
430	209126_x_at	0.194	0.0014636	11.4477	-0.05598	1.78472	3.44552	0.290232	KRT6B	keratin 6B	upregulated
431	210757_x_at	0.273	0.0331836	3.75938	-3.4667	1.77789	3.42923	0.29161	LOC101926921///DAB2	uncharacterized LOC101926921///DAB2, clathrin adaptor protein	upregulated
432	204427_s_at	0.194	0.0024227	9.634	-0.52469	1.77745	3.42819	0.291699	TMED2	transmembrane p24 trafficking protein 2	upregulated
433	218731_s_at	0.258	0.0257747	4.14348	-3.16271	1.77697	3.42705	0.291796	VWA1	von Willebrand factor A domain containing 1	upregulated
434	207120_at	0.267	0.0301637	3.90117	-3.35176	1.77561	3.42382	0.292072	ZNF667	zinc finger protein 667	upregulated
435	215652_at	0.194	0.0024546	9.59077	-0.53747	1.77327	3.41828	0.292545	SDHD	succinate dehydrogenase complex subunit D	upregulated
436	207426_s_at	0.281	0.0368702	3.60722	-3.59373	1.77094	3.41276	0.293018	TNFSF4	tumor necrosis factor superfamily member 4	upregulated
437	215506_s_at	0.256	0.0243813	4.2318	-3.09604	1.76995	3.41042	0.293219	DIRAS3	DIRAS family GTPase 3	upregulated
438	211559_s_at	0.194	0.0007282	14.5121	0.51059	1.76737	3.40433	0.293743	CCNG2	cyclin G2	upregulated
439	217076_s_at	0.198	0.004016	8.09155	-1.03744	1.76727	3.40409	0.293765	LOC401021///HOXD4///HOXD3	uncharacterized LOC401021///homeobox D4///homeobox D3	upregulated
440	209612_s_at	0.297	0.0444408	3.34818	-3.81903	1.76324	3.39461	0.294585	ADH1B	alcohol dehydrogenase 1B (class I), beta polypeptide	upregulated
441	202627_s_at	0.194	0.0035074	8.48036	-0.89629	1.75816	3.38266	0.295625	SERPINE1	serpin family E member 1	upregulated
442	217487_x_at	0.302	0.0474622	3.26004	-3.89836	1.75755	3.38123	0.295751	FOLH1B///FOLH1	folate hydrolase 1B///folate hydrolase (prostate-specific membrane antigen) 1	upregulated
443	221859_at	0.212	0.0069126	6.692	-1.62705	1.75224	3.36881	0.29684	SYT13	synaptotagmin 13	upregulated
444	215735_s_at	0.194	0.0019817	10.3213	-0.33234	1.74602	3.35432	0.298123	TSC2	tuberous sclerosis 2	upregulated
445	215955_x_at	0.243	0.0181236	4.7285	-2.74198	1.74567	3.3535	0.298196	ARHGAP26	Rho GTPase activating protein 26	upregulated
446	211078_s_at	0.294	0.0432418	3.38529	-3.78604	1.74108	3.34285	0.299146	STK3	serine/threonine kinase 3	upregulated
447	211802_x_at	0.229	0.0139128	5.21022	-2.42972	1.74096	3.34257	0.299171	CACNA1G	calcium voltage-gated channel subunit alpha1 G	upregulated
448	211901_s_at	0.242	0.0179678	4.74363	-2.73173	1.73873	3.33742	0.299633	PDE4A	phosphodiesterase 4A	upregulated
449	207048_at	0.298	0.0452544	3.32371	-3.84092	1.73839	3.33664	0.299703	SLC6A11	solute carrier family 6 member 11	upregulated
450	204763_s_at	0.207	0.0053203	7.33638	-1.3384	1.73529	3.32945	0.30035	GNAO1	G protein subunit alpha o1	upregulated
451	201860_s_at	0.278	0.0354557	3.6632	-3.54655	1.73456	3.32779	0.3005	PLAT	plasminogen activator, tissue type	upregulated
452	220598_at	0.218	0.0094744	5.98391	-1.98384	1.73115	3.31992	0.301212	CARD14	caspase recruitment domain family member 14	upregulated
453	221371_at	0.194	0.003481	8.5025	-0.88851	1.72816	3.31304	0.301837	TNFSF18	tumor necrosis factor superfamily member 18	upregulated
454	220722_s_at	0.255	0.0239615	4.2597	-3.07522	1.72432	3.30423	0.302642	SLC5A7	solute carrier family 5 member 7	upregulated
455	209871_s_at	0.226	0.0121625	5.47056	-2.2725	1.72138	3.29752	0.303259	APBA2	amyloid beta precursor protein binding family A member 2	upregulated
456	206882_at	0.228	0.013075	5.32913	-2.35696	1.71814	3.29013	0.30394	SLC1A6	solute carrier family 1 member 6	upregulated
457	213797_at	0.248	0.020487	4.5179	-2.8879	1.71042	3.27256	0.305571	RSAD2	radical S-adenosyl methionine domain containing 2	upregulated
458	214544_s_at	0.194	0.0019471	10.3837	-0.31581	1.7006	3.25035	0.307659	SNAP23	synaptosome associated protein 23	upregulated
459	220336_s_at	0.258	0.025787	4.14273	-3.16328	1.6908	3.22836	0.309755	GP6	glycoprotein VI platelet	upregulated
460	208376_at	0.194	0.0016695	10.9446	-0.17389	1.68344	3.21193	0.311339	CCR4	C-C motif chemokine receptor 4	upregulated
461	220805_at	0.305	0.0486779	3.22656	-3.92886	1.67758	3.19891	0.312607	HRH2	histamine receptor H2	upregulated
462	206576_s_at	0.235	0.0160968	4.93978	-2.60147	1.67417	3.19137	0.313345	CEACAM1	carcinoembryonic antigen related cell adhesion molecule 1	upregulated
463	215469_at	0.225	0.0120649	5.4865	-2.26312	1.67003	3.18222	0.314246	SLITRK5	SLIT and NTRK like family member 5	upregulated
464	215363_x_at	0.281	0.0369351	3.60472	-3.59585	1.66742	3.17647	0.314815	FOLH1B///FOLH1	folate hydrolase 1B///folate hydrolase (prostate-specific membrane antigen) 1	upregulated
465	215771_x_at	0.194	0.000787	14.1356	0.45271	1.66313	3.16702	0.315754	RET	ret proto-oncogene	upregulated
466	203032_s_at	0.194	0.0028141	9.15024	-0.67251	1.66164	3.16375	0.316081	FH	fumarate hydratase	upregulated
467	210291_s_at	0.23	0.0141541	5.1777	-2.44991	1.65956	3.15921	0.316535	ZNF174	zinc finger protein 174	upregulated
468	211598_x_at	0.231	0.0142985	5.15858	-2.46184	1.65853	3.15695	0.316762	VIPR2	vasoactive intestinal peptide receptor 2	upregulated
469	214183_s_at	0.289	0.0403997	3.47875	-3.70402	1.65677	3.1531	0.317149	TKTL1	transketolase like 1	upregulated
470	217218_at	0.293	0.0426703	3.40344	-3.76999	1.65651	3.15253	0.317206	WAPL	WAPL cohesin release factor	upregulated
471	219407_s_at	0.256	0.0245961	4.21777	-3.10655	1.65358	3.14613	0.317851	LAMC3	laminin subunit gamma 3	upregulated
472	214772_at	0.194	0.0026712	9.31586	-0.62067	1.65285	3.14455	0.318011	KIAA1549L	KIAA1549 like	upregulated
473	211171_s_at	0.196	0.0037946	8.2523	-0.97802	1.64353	3.12429	0.320073	PDE10A	phosphodiesterase 10A	upregulated
474	209243_s_at	0.283	0.0376203	3.57864	-3.61802	1.64158	3.12008	0.320505	PEG3	paternally expressed 3	upregulated
475	208143_s_at	0.194	0.0009489	13.2662	0.30776	1.63834	3.11308	0.321225	EDDM3A	epididymal protein 3A	upregulated
476	221194_s_at	0.194	0.0004898	16.5958	0.78581	1.63649	3.10909	0.321637	TBC1D3P1-DHX40P1///RNFT1	TBC1D3P1-DHX40P1 readthrough, transcribed pseudogene///ring finger protein, transmembrane 1	upregulated
477	206793_at	0.194	0.0007273	14.5184	0.51154	1.63554	3.10704	0.32185	PNMT	phenylethanolamine N-methyltransferase	upregulated
478	216808_at	0.268	0.0309904	3.8606	-3.38432	1.63326	3.10214	0.322358	MIR622	microRNA 622	upregulated
479	217018_at	0.273	0.032581	3.78632	-3.44462	1.62694	3.08856	0.323775	PDSS2	prenyl (decaprenyl) diphosphate synthase, subunit 2	upregulated
480	217432_s_at	0.263	0.0281857	4.00434	-3.27015	1.62556	3.08563	0.324083	IDS	iduronate 2-sulfatase	upregulated
481	208389_s_at	0.194	0.0023629	9.71699	-0.50041	1.61308	3.05904	0.3269	SLC1A2	solute carrier family 1 member 2	upregulated
482	216966_at	0.253	0.0228373	4.33763	-3.01767	1.61055	3.05368	0.327474	ITGA2B	integrin subunit alpha 2b	upregulated
483	215294_s_at	0.194	0.0020309	10.235	-0.35542	1.60194	3.03551	0.329434	SMARCA1	SWI/SNF related, matrix associated, actin dependent regulator of chromatin, subfamily a, member 1	upregulated
484	213755_s_at	0.301	0.0466389	3.28333	-3.87726	1.59869	3.02868	0.330176	SKI	SKI proto-oncogene	upregulated
485	211804_s_at	0.214	0.008325	6.26591	-1.83636	1.58857	3.00751	0.332501	CDK2	cyclin dependent kinase 2	upregulated
486	206360_s_at	0.212	0.007005	6.66073	-1.64189	1.58595	3.00205	0.333105	SOCS3	suppressor of cytokine signaling 3	upregulated
487	221224_s_at	0.214	0.0081152	6.32293	-1.80743	1.58202	2.99389	0.334013	DCAKD	dephospho-CoA kinase domain containing	upregulated
488	205496_at	0.297	0.0439704	3.36259	-3.8062	1.57688	2.98323	0.335207	KIAA0408	KIAA0408	upregulated
489	205924_at	0.207	0.0053082	7.34222	-1.33592	1.57332	2.97588	0.336035	RAB3B	RAB3B, member RAS oncogene family	upregulated
490	205883_at	0.286	0.0386767	3.53959	-3.65143	1.57181	2.97278	0.336385	ZBTB16	zinc finger and BTB domain containing 16	upregulated
491	205479_s_at	0.276	0.0347722	3.69128	-3.52308	1.56752	2.96396	0.337387	PLAU	plasminogen activator, urokinase	upregulated
492	210420_at	0.194	0.0025277	9.49459	-0.56618	1.56158	2.95177	0.338779	SLC24A1	solute carrier family 24 member 1	upregulated
493	221343_at	0.256	0.0243113	4.23641	-3.09259	1.56045	2.94946	0.339045	OR11A1	olfactory receptor family 11 subfamily A member 1	upregulated
494	207890_s_at	0.212	0.0073484	6.5491	-1.69551	1.55589	2.94014	0.340119	MMP25	matrix metallopeptidase 25	upregulated
495	205045_at	0.284	0.0378384	3.57046	-3.625	1.5535	2.93529	0.340682	AKAP10	A-kinase anchoring protein 10	upregulated
496	206136_at	0.205	0.0050098	7.49215	-1.27321	1.5524	2.93305	0.340942	FZD5	frizzled class receptor 5	upregulated
497	220477_s_at	0.194	0.0027819	9.1866	-0.66102	1.55049	2.92916	0.341395	TMEM230	transmembrane protein 230	upregulated
498	201747_s_at	0.282	0.0372461	3.5928	-3.60597	1.54286	2.91371	0.343205	SAFB	scaffold attachment factor B	upregulated
499	208214_at	0.292	0.0420744	3.42271	-3.75302	1.53281	2.8935	0.345603	ADRB1	adrenoceptor beta 1	upregulated
500	117_at	0.255	0.0234402	4.29524	-3.04887	1.52836	2.88457	0.346672	HSPA6	heat shock protein family A (Hsp70) member 6	upregulated
501	216252_x_at	0.269	0.031252	3.84805	-3.39444	1.52623	2.88033	0.347182	FAS	Fas cell surface death receptor	upregulated
502	208277_at	0.251	0.0212878	4.45359	-2.93366	1.52148	2.87086	0.348328	PITX3	paired like homeodomain 3	upregulated
503	202137_s_at	0.194	0.0018788	10.5114	-0.28248	1.51934	2.8666	0.348846	ZMYND11	zinc finger MYND-type containing 11	upregulated
504	221414_s_at	0.23	0.0142413	5.16613	-2.45712	1.51844	2.86481	0.349063	DEFB126	defensin beta 126	upregulated
505	213470_s_at	0.194	0.0006252	15.281	0.62051	1.51782	2.86359	0.349212	HNRNPH1	heterogeneous nuclear ribonucleoprotein H1 (H)	upregulated
506	203161_s_at	0.213	0.007642	6.45899	-1.73957	1.51368	2.85537	0.350217	RNF8	ring finger protein 8	upregulated
507	213466_at	0.241	0.0175966	4.78037	-2.70695	1.51184	2.85173	0.350664	RAB40C	RAB40C, member RAS oncogene family	upregulated
508	204899_s_at	0.257	0.0250508	4.18857	-3.12853	1.50699	2.84217	0.351844	SAP30	Sin3A associated protein 30	upregulated
509	218451_at	0.287	0.039188	3.52118	-3.66728	1.50053	2.82946	0.353424	CDCP1	CUB domain containing protein 1	upregulated
510	209203_s_at	0.226	0.0129222	5.3519	-2.34321	1.50014	2.82869	0.35352	BICD2	BICD cargo adaptor 2	upregulated
511	211658_at	0.246	0.0195336	4.59886	-2.83109	1.49668	2.82193	0.354367	PRDX2	peroxiredoxin 2	upregulated
512	205841_at	0.194	0.0016089	11.0836	-0.14046	1.49598	2.82057	0.354539	JAK2	Janus kinase 2	upregulated
513	214517_at	0.226	0.0126263	5.397	-2.31615	1.4959	2.8204	0.35456	KRTAP5-9	keratin associated protein 5-9	upregulated
514	210514_x_at	0.246	0.019468	4.60462	-2.82709	1.49267	2.8141	0.355353	HLA-G	major histocompatibility complex, class I, G	upregulated
515	213575_at	0.224	0.0112413	5.62814	-2.18097	1.48797	2.80494	0.356513	TRA2A	transformer 2 alpha homolog	upregulated
516	208181_at	0.234	0.0158098	4.97251	-2.58021	1.47893	2.78742	0.358755	HIST2H4B///HIST4H4///HIST2H4A///HIST1H4L///HIST1H4E///HIST1H4B///HIST1H4H///HIST1H4C///HIST1H4J///HIST1H4K///HIST1H4F///HIST1H4D///HIST1H4A///HIST1H4I	histone cluster 2, H4b///histone cluster 4, H4///histone cluster 2, H4a///histone cluster 1, H4l///histone cluster 1, H4e///histone cluster 1, H4b///histone cluster 1, H4h///histone cluster 1, H4c///histone cluster 1, H4j///histone cluster 1, H4k///histone cluster 1, H4f///histone cluster 1, H4d///histone cluster 1, H4a///histone cluster 1, H4i	upregulated
517	216727_at	0.218	0.0095262	5.97226	-1.9901	1.47447	2.77881	0.359867	STK38	serine/threonine kinase 38	upregulated
518	204007_at	0.291	0.0413561	3.44639	-3.73225	1.47413	2.77816	0.359951	FCGR3B	Fc fragment of IgG receptor IIIb	upregulated
519	200973_s_at	0.194	0.0007341	14.4724	0.50462	1.47158	2.77326	0.360587	TSPAN3	tetraspanin 3	upregulated
520	207484_s_at	0.207	0.005854	7.09485	-1.4429	1.46563	2.76184	0.362077	EHMT2	euchromatic histone lysine methyltransferase 2	upregulated
521	206296_x_at	0.212	0.006902	6.69561	-1.62534	1.46026	2.75158	0.363428	MAP4K1	mitogen-activated protein kinase kinase kinase kinase 1	upregulated
522	216972_at	0.252	0.0221621	4.38687	-2.98177	1.45279	2.73736	0.365315	SPAM1	sperm adhesion molecule 1	upregulated
523	204596_s_at	0.194	0.0015334	11.2669	-0.09738	1.45221	2.73626	0.365462	STC1	stanniocalcin 1	upregulated
524	205876_at	0.232	0.014766	5.09838	-2.49968	1.44988	2.73185	0.366052	LIFR	leukemia inhibitory factor receptor alpha	upregulated
525	213767_at	0.257	0.0254506	4.16346	-3.14752	1.44231	2.71756	0.367977	KSR1	kinase suppressor of ras 1	upregulated
526	207441_at	0.239	0.0170642	4.83486	-2.67053	1.43822	2.70987	0.369022	SMR3B	submaxillary gland androgen regulated protein 3B	upregulated
527	210190_at	0.245	0.0184509	4.69726	-2.76325	1.43822	2.70986	0.369023	STX11	syntaxin 11	upregulated
528	205845_at	0.194	0.0017012	10.8745	-0.19103	1.43622	2.7061	0.369535	CACNA1H	calcium voltage-gated channel subunit alpha1 H	upregulated
529	210297_s_at	0.194	0.0009479	13.271	0.30862	1.42116	2.67801	0.373411	MSMB	microseminoprotein beta	upregulated
530	215060_at	0.226	0.0129055	5.35441	-2.34169	1.41347	2.66377	0.375408	LOC101927610	uncharacterized LOC101927610	upregulated
531	220735_s_at	0.194	0.0017656	10.7373	-0.22501	1.41316	2.6632	0.375488	SENP7	SUMO1/sentrin specific peptidase 7	upregulated
532	210622_x_at	0.194	0.0027016	9.27974	-0.63187	1.41294	2.66279	0.375545	CDK10	cyclin dependent kinase 10	upregulated
533	213490_s_at	0.194	0.0009363	13.3263	0.31833	1.41097	2.65916	0.376058	MAP2K2	mitogen-activated protein kinase kinase 2	upregulated
534	217332_at	0.228	0.0135516	5.26032	-2.39887	1.41091	2.65905	0.376075	CTAGE11P	CTAGE family member 11, pseudogene	upregulated
535	209113_s_at	0.194	0.0033355	8.62901	-0.84459	1.40839	2.65441	0.376732	HMG20B	high mobility group 20B	upregulated
536	205828_at	0.291	0.0414254	3.44408	-3.73427	1.40785	2.65341	0.376873	MMP3	matrix metallopeptidase 3	upregulated
537	214895_s_at	0.224	0.0111017	5.65351	-2.16649	1.40682	2.65153	0.377141	ADAM10	ADAM metallopeptidase domain 10	upregulated
538	220821_at	0.241	0.0175936	4.78067	-2.70675	1.40575	2.64955	0.377423	GALR1	galanin receptor 1	upregulated
539	200982_s_at	0.194	0.0010436	12.8445	0.23123	1.40374	2.64587	0.377948	ANXA6	annexin A6	upregulated
540	220844_at	0.218	0.009402	6.0003	-1.97506	1.40265	2.64387	0.378233	TCEB3B	transcription elongation factor B subunit 3B	upregulated
541	221427_s_at	0.21	0.0066055	6.80001	-1.57642	1.40178	2.64228	0.378461	CCNL2	cyclin L2	upregulated
542	206099_at	0.194	0.0027105	9.26916	-0.63516	1.40063	2.64016	0.378764	PRKCH	protein kinase C eta	upregulated
543	220267_at	0.194	0.0009963	13.0485	0.2688	1.39697	2.63349	0.379725	KRT24	keratin 24	upregulated
544	216899_s_at	0.286	0.0389014	3.53146	-3.65842	1.38809	2.61731	0.382071	SKAP2	src kinase associated phosphoprotein 2	upregulated
545	217475_s_at	0.252	0.022275	4.3785	-2.98784	1.38377	2.6095	0.383215	LIMK2	LIM domain kinase 2	upregulated
546	207601_at	0.251	0.0216283	4.42719	-2.95262	1.38307	2.60823	0.383401	SULT1B1	sulfotransferase family 1B member 1	upregulated
547	214505_s_at	0.239	0.0170375	4.83766	-2.66867	1.38035	2.60331	0.384127	FHL1	four and a half LIM domains 1	upregulated
548	211118_x_at	0.306	0.0492031	3.21242	-3.94179	1.37827	2.59956	0.38468	ESR2	estrogen receptor 2	upregulated
549	211596_s_at	0.219	0.0097985	5.91241	-2.02244	1.36853	2.58208	0.387285	LRIG1	leucine rich repeats and immunoglobulin like domains 1	upregulated
550	212009_s_at	0.197	0.0038915	8.18043	-1.00439	1.3678	2.58077	0.387481	STIP1	stress induced phosphoprotein 1	upregulated
551	209560_s_at	0.278	0.0356585	3.655	-3.55343	1.36711	2.57954	0.387666	DLK1	delta like non-canonical Notch ligand 1	upregulated
552	221956_at	0.304	0.0483288	3.23606	-3.92018	1.36513	2.576	0.388199	LRCH4	leucine rich repeats and calponin homology domain containing 4	upregulated
553	202744_at	0.194	0.0010176	12.9548	0.25167	1.36438	2.57465	0.388402	SLC20A2	solute carrier family 20 member 2	upregulated
554	219858_s_at	0.213	0.0077721	6.42049	-1.7586	1.36211	2.57061	0.389013	MFSD6	major facilitator superfamily domain containing 6	upregulated
555	205124_at	0.224	0.0114249	5.59541	-2.19976	1.36036	2.5675	0.389484	MEF2B///BORCS8///BORCS8-MEF2B	myocyte enhancer factor 2B///BLOC-1 related complex subunit 8///BORCS8-MEF2B readthrough	upregulated
556	204284_at	0.194	0.0021023	10.1145	-0.38817	1.35911	2.56527	0.389822	PPP1R3C	protein phosphatase 1 regulatory subunit 3C	upregulated
557	210816_s_at	0.219	0.0099178	5.88688	-2.03634	1.35726	2.56197	0.390324	CYB561	cytochrome b561	upregulated
558	214446_at	0.194	0.0029995	8.95122	-0.73657	1.35249	2.55353	0.391615	ELL2	elongation factor for RNA polymerase II 2	upregulated
559	201188_s_at	0.194	0.0028594	9.09999	-0.6885	1.35198	2.55262	0.391755	ITPR3	inositol 1,4,5-trisphosphate receptor type 3	upregulated
560	202731_at	0.199	0.0044716	7.79489	-1.15124	1.34804	2.54566	0.392826	MIR4680///PDCD4	microRNA 4680///programmed cell death 4 (neoplastic transformation inhibitor)	upregulated
561	221989_at	0.194	0.0014772	11.4116	-0.06416	1.34428	2.53903	0.393851	SNORA70///RPL10	small nucleolar RNA, H/ACA box 70///ribosomal protein L10	upregulated
562	219326_s_at	0.207	0.0056639	7.17742	-1.40669	1.34386	2.53829	0.393966	B3GNT2	UDP-GlcNAc:betaGal beta-1,3-N-acetylglucosaminyltransferase 2	upregulated
563	205164_at	0.251	0.021694	4.42216	-2.95625	1.34115	2.53353	0.394706	GCAT	glycine C-acetyltransferase	upregulated
564	210581_x_at	0.212	0.0070536	6.64449	-1.64962	1.33616	2.52478	0.396073	PATZ1	POZ/BTB and AT hook containing zinc finger 1	upregulated
565	214992_s_at	0.214	0.0080205	6.34929	-1.79415	1.3345	2.52189	0.396528	DNASE2	deoxyribonuclease 2, lysosomal	upregulated
566	216473_x_at	0.194	0.0016345	11.0242	-0.15468	1.33351	2.52016	0.3968	DUX4L24///DBET///LOC100291626///DUX4///LOC100288289///DUX4L2///DUX4L3///DUX4L5///DUX4L6///DUX4L7///LOC652301///DUX4L4///DUX4L8///DUX4L1	double homeobox 4 like 24///D4Z4 binding element transcript (non-protein coding)///double homeobox protein 4-like///double homeobox 4///double homeobox protein 4-like protein 2-like///double homeobox 4 like 2///double homeobox 4 like 3///double homeobox 4 like 5///double homeobox 4 like 6///double homeobox 4 like 7///double homeobox protein 4-like protein 4-like///double homeobox 4 like 4///doubl…	upregulated
567	205518_s_at	0.194	0.0035724	8.42656	-0.9153	1.32457	2.50458	0.399269	CMAHP	cytidine monophospho-N-acetylneuraminic acid hydroxylase, pseudogene	upregulated
568	212965_at	0.263	0.0281837	4.00445	-3.27007	1.32433	2.50417	0.399334	HIC2	hypermethylated in cancer 2	upregulated
569	217596_at	0.255	0.0233955	4.29833	-3.04658	1.32287	2.50163	0.39974	UPF3A	UPF3 regulator of nonsense transcripts homolog A (yeast)	upregulated
570	221703_at	0.203	0.0049056	7.5473	-1.25053	1.32236	2.50075	0.399881	BRIP1	BRCA1 interacting protein C-terminal helicase 1	upregulated
571	216453_at	0.302	0.0473902	3.26205	-3.89653	1.32051	2.49754	0.400394	ZNF287	zinc finger protein 287	upregulated
572	201946_s_at	0.194	0.0010531	12.805	0.22384	1.31802	2.49324	0.401085	CCT2	chaperonin containing TCP1 subunit 2	upregulated
573	208885_at	0.258	0.0260261	4.1282	-3.17437	1.31589	2.48956	0.401677	LCP1	lymphocyte cytosolic protein 1	upregulated
574	201971_s_at	0.194	0.0009657	13.1874	0.29378	1.31337	2.48521	0.40238	ATP6V1A	ATPase H+ transporting V1 subunit A	upregulated
575	214171_s_at	0.267	0.0302206	3.89833	-3.35403	1.31168	2.48231	0.40285	U2AF2	U2 small nuclear RNA auxiliary factor 2	upregulated
576	217197_x_at	0.258	0.0259328	4.13385	-3.17005	1.31115	2.48138	0.403001	N4BP2L1	NEDD4 binding protein 2 like 1	upregulated
577	219519_s_at	0.228	0.0134202	5.27897	-2.38745	1.30994	2.47931	0.403337	SIGLEC1	sialic acid binding Ig like lectin 1	upregulated
578	221926_s_at	0.264	0.0286944	3.97693	-3.29167	1.30898	2.47766	0.403607	IL17RC	interleukin 17 receptor C	upregulated
579	206162_x_at	0.27	0.0318742	3.81874	-3.41819	1.30879	2.47733	0.40366	SYT5	synaptotagmin 5	upregulated
580	218727_at	0.226	0.012441	5.42595	-2.29889	1.30729	2.47476	0.40408	SLC38A7	solute carrier family 38 member 7	upregulated
581	211814_s_at	0.194	0.0012529	12.0702	0.07886	1.30656	2.47351	0.404284	CCNE2	cyclin E2	upregulated
582	217294_s_at	0.194	0.0010688	12.7407	0.21174	1.30229	2.4662	0.405483	ENO1	enolase 1	upregulated
583	222219_s_at	0.207	0.0054953	7.25377	-1.37366	1.299	2.46058	0.406408	TLE6	transducin like enhancer of split 6	upregulated
584	207740_s_at	0.199	0.0045395	7.75414	-1.1673	1.29835	2.45948	0.40659	NUP62	nucleoporin 62	upregulated
585	220510_at	0.198	0.0040885	8.04146	-1.05627	1.29831	2.45941	0.406602	RHBG	Rh family B glycoprotein (gene/pseudogene)	upregulated
586	221870_at	0.235	0.0160229	4.94814	-2.59602	1.29044	2.44602	0.408828	EHD2	EH domain containing 2	upregulated
587	211536_x_at	0.194	0.0013171	11.8666	0.03605	1.28859	2.44289	0.409351	MAP3K7	mitogen-activated protein kinase kinase kinase 7	upregulated
588	206430_at	0.246	0.0200359	4.55558	-2.86134	1.2856	2.43784	0.4102	CDX1	caudal type homeobox 1	upregulated
589	210405_x_at	0.246	0.0192157	4.627	-2.81156	1.28292	2.43331	0.410963	TNFRSF10B	TNF receptor superfamily member 10b	upregulated
590	211919_s_at	0.198	0.0039753	8.12023	-1.02672	1.28147	2.43087	0.411376	CXCR4	C-X-C motif chemokine receptor 4	upregulated
591	215501_s_at	0.226	0.0125195	5.41362	-2.30623	1.279	2.4267	0.412082	DUSP10	dual specificity phosphatase 10	upregulated
592	205303_at	0.194	0.0032737	8.68496	-0.82544	1.27554	2.42089	0.413071	KCNJ8	potassium voltage-gated channel subfamily J member 8	upregulated
593	206259_at	0.241	0.0178723	4.75298	-2.7254	1.26578	2.40458	0.415874	PROC	protein C, inactivator of coagulation factors Va and VIIIa	upregulated
594	217953_at	0.29	0.0408727	3.46263	-3.71806	1.2617	2.39778	0.417053	PHF3	PHD finger protein 3	upregulated
595	213330_s_at	0.194	0.0027185	9.25976	-0.63809	1.26076	2.39622	0.417324	STIP1	stress induced phosphoprotein 1	upregulated
596	206685_at	0.234	0.0155797	4.9993	-2.5629	1.26053	2.39584	0.41739	HCG4	HLA complex group 4 (non-protein coding)	upregulated
597	220845_at	0.239	0.0173044	4.81	-2.6871	1.26046	2.39573	0.41741	ACOXL	acyl-CoA oxidase-like	upregulated
598	200895_s_at	0.194	0.0013978	11.6286	-0.01557	1.25745	2.39072	0.418284	FKBP4	FK506 binding protein 4	upregulated
599	208505_s_at	0.295	0.0433607	3.38155	-3.78935	1.25603	2.38837	0.418695	FUT2	fucosyltransferase 2	upregulated
600	205287_s_at	0.21	0.0065793	6.80952	-1.57201	1.25311	2.38354	0.419544	TFAP2C	transcription factor AP-2 gamma	upregulated
601	205462_s_at	0.199	0.0041448	8.00336	-1.0707	1.25162	2.38109	0.419976	HPCAL1	hippocalcin like 1	upregulated
602	207001_x_at	0.232	0.0149566	5.07454	-2.51478	1.25066	2.3795	0.420257	TSC22D3	TSC22 domain family member 3	upregulated
603	200648_s_at	0.194	0.0019027	10.4661	-0.29423	1.24983	2.37813	0.420498	GLUL	glutamate-ammonia ligase	upregulated
604	220861_at	0.264	0.0287854	3.9721	-3.29548	1.24831	2.37563	0.420942	USP22	ubiquitin specific peptidase 22	upregulated
605	214467_at	0.228	0.0133539	5.28847	-2.38166	1.24478	2.36982	0.421972	GPR65	G protein-coupled receptor 65	upregulated
606	213672_at	0.232	0.0148796	5.08412	-2.5087	1.2434	2.36756	0.422376	MIR6758///MARS	microRNA 6758///methionyl-tRNA synthetase	upregulated
607	213562_s_at	0.213	0.0077749	6.41967	-1.75901	1.24235	2.36583	0.422684	SQLE	squalene epoxidase	upregulated
608	215570_s_at	0.255	0.0236683	4.27956	-3.06047	1.23995	2.3619	0.423388	ZNF780A///ZNF780B	zinc finger protein 780A///zinc finger protein 780B	upregulated
609	218999_at	0.199	0.0041682	7.98772	-1.07665	1.23953	2.36121	0.423512	TMEM140	transmembrane protein 140	upregulated
610	211392_s_at	0.194	0.0014032	11.6131	-0.01899	1.23936	2.36093	0.423562	PATZ1	POZ/BTB and AT hook containing zinc finger 1	upregulated
611	202994_s_at	0.235	0.0160883	4.94075	-2.60084	1.23493	2.35369	0.424864	FBLN1	fibulin 1	upregulated
612	203388_at	0.297	0.0445284	3.34551	-3.82141	1.23003	2.34572	0.426308	ARRB2	arrestin beta 2	upregulated
613	211429_s_at	0.194	0.0012149	12.1974	0.10502	1.22967	2.34514	0.426414	SERPINA1	serpin family A member 1	upregulated
614	201104_x_at	0.194	0.0014934	11.369	-0.07386	1.22888	2.34384	0.42665	NBPF25P///NBPF26///NBPF19///NBPF20///NBPF10///NBPF8///NBPF9///NBPF15///NBPF11///NBPF14	neuroblastoma breakpoint family member 25, pseudogene///neuroblastoma breakpoint family member 26///neuroblastoma breakpoint family member 19///neuroblastoma breakpoint family member 20///neuroblastoma breakpoint family member 10///neuroblastoma breakpoint family member 8///neuroblastoma breakpoint family member 9///neuroblastoma breakpoint family member 15///neuroblastoma breakpoint family membe…	upregulated
615	204582_s_at	0.288	0.0397272	3.5021	-3.68377	1.22668	2.34028	0.4273	KLK3	kallikrein related peptidase 3	upregulated
616	211090_s_at	0.194	0.0014253	11.5516	-0.03264	1.2243	2.33643	0.428004	PRPF4B	pre-mRNA processing factor 4B	upregulated
617	207058_s_at	0.269	0.0315902	3.83202	-3.40741	1.22207	2.33281	0.428667	PARK2	parkin RBR E3 ubiquitin protein ligase	upregulated
618	209264_s_at	0.282	0.0373746	3.58792	-3.61012	1.2185	2.32705	0.429728	TSPAN4	tetraspanin 4	upregulated
619	211558_s_at	0.207	0.005621	7.19657	-1.39837	1.21691	2.32448	0.430203	DHPS	deoxyhypusine synthase	upregulated
620	208811_s_at	0.194	0.001506	11.3365	-0.08132	1.21687	2.32442	0.430215	TMEM135///DNAJB6	transmembrane protein 135///DnaJ heat shock protein family (Hsp40) member B6	upregulated
621	200646_s_at	0.257	0.0252489	4.17607	-3.13798	1.21461	2.32079	0.430889	NUCB1	nucleobindin 1	upregulated
622	32094_at	0.264	0.0286578	3.97888	-3.29013	1.21398	2.31977	0.431077	CHST3	carbohydrate sulfotransferase 3	upregulated
623	208096_s_at	0.217	0.0088906	6.12113	-1.91114	1.21236	2.31717	0.431561	COL21A1	collagen type XXI alpha 1 chain	upregulated
624	214958_s_at	0.194	0.0031717	8.78036	-0.79317	1.21147	2.31573	0.431828	TMC6	transmembrane channel like 6	upregulated
625	213776_at	0.266	0.0295635	3.93153	-3.32757	1.20801	2.31019	0.432864	LOC157562	uncharacterized LOC157562	upregulated
626	221294_at	0.274	0.0338109	3.732	-3.48928	1.20744	2.30928	0.433036	GPR21	G protein-coupled receptor 21	upregulated
627	210625_s_at	0.213	0.007529	6.49313	-1.72279	1.20688	2.30839	0.433203	AKAP1	A-kinase anchoring protein 1	upregulated
628	201120_s_at	0.194	0.0034776	8.50538	-0.8875	1.20349	2.30297	0.434222	PGRMC1	progesterone receptor membrane component 1	upregulated
629	210994_x_at	0.232	0.0149126	5.08001	-2.51131	1.20336	2.30275	0.434263	TRIM23	tripartite motif containing 23	upregulated
630	205846_at	0.263	0.0278732	4.02149	-3.25675	1.20212	2.30078	0.434636	PTPRB	protein tyrosine phosphatase, receptor type B	upregulated
631	216593_s_at	0.194	0.0013658	11.7205	0.00457	1.19724	2.29301	0.436108	PIGC	phosphatidylinositol glycan anchor biosynthesis class C	upregulated
632	209895_at	0.213	0.0077967	6.4133	-1.76217	1.19524	2.28983	0.436715	PTPN11	protein tyrosine phosphatase, non-receptor type 11	upregulated
633	200722_s_at	0.194	0.0023059	9.7989	-0.47673	1.19002	2.28156	0.438297	CAPRIN1	cell cycle associated protein 1	upregulated
634	87100_at	0.212	0.006942	6.68199	-1.63179	1.18851	2.27918	0.438754	ABHD2	abhydrolase domain containing 2	upregulated
635	203281_s_at	0.278	0.0356886	3.65378	-3.55445	1.18751	2.2776	0.439059	MIR5193///UBA7	microRNA 5193///ubiquitin like modifier activating enzyme 7	upregulated
636	216356_x_at	0.286	0.0387688	3.53626	-3.6543	1.18737	2.27738	0.439102	BAIAP3	BAI1 associated protein 3	upregulated
637	220451_s_at	0.227	0.0129501	5.34772	-2.34572	1.18696	2.27672	0.439228	BIRC7	baculoviral IAP repeat containing 7	upregulated
638	217543_s_at	0.199	0.0043005	7.90143	-1.10974	1.18677	2.27642	0.439287	MBTPS1	membrane bound transcription factor peptidase, site 1	upregulated
639	213818_x_at	0.269	0.0317251	3.82569	-3.41254	1.18306	2.27058	0.440416	TMEM223	transmembrane protein 223	upregulated
640	219619_at	0.224	0.0113536	5.60804	-2.1925	1.18219	2.26921	0.440682	DIRAS2	DIRAS family GTPase 2	upregulated
641	76897_s_at	0.213	0.0075524	6.48598	-1.7263	1.18203	2.26896	0.440731	FKBP15	FK506 binding protein 15	upregulated
642	202944_at	0.194	0.0013971	11.6304	-0.01517	1.18149	2.26812	0.440895	NAGA	alpha-N-acetylgalactosaminidase	upregulated
643	220476_s_at	0.207	0.0055247	7.24025	-1.37948	1.17945	2.2649	0.44152	LOC101928718///FAM212B	uncharacterized LOC101928718///family with sequence similarity 212 member B	upregulated
644	213901_x_at	0.251	0.0219771	4.4007	-2.97174	1.17381	2.25607	0.443249	RBFOX2	RNA binding protein, fox-1 homolog 2	upregulated
645	215143_at	0.225	0.0117838	5.53337	-2.23569	1.17308	2.25493	0.443474	DPY19L2P2	DPY19L2 pseudogene 2	upregulated
646	200866_s_at	0.194	0.0033907	8.58014	-0.86145	1.17219	2.25354	0.443746	PSAP	prosaposin	upregulated
647	211485_s_at	0.219	0.0099776	5.87423	-2.04325	1.17077	2.25132	0.444185	FGF18	fibroblast growth factor 18	upregulated
648	218063_s_at	0.214	0.0078751	6.39062	-1.77346	1.17003	2.25016	0.444413	CDC42EP4	CDC42 effector protein 4	upregulated
649	210321_at	0.266	0.0299989	3.90943	-3.34517	1.16976	2.24974	0.444496	GZMH	granzyme H	upregulated
650	219657_s_at	0.253	0.0228377	4.3376	-3.01769	1.16904	2.24862	0.444718	KLF3	Kruppel like factor 3	upregulated
651	204374_s_at	0.194	0.0034217	8.55316	-0.87081	1.16859	2.24792	0.444856	GALK1	galactokinase 1	upregulated
652	209914_s_at	0.275	0.0342611	3.71275	-3.50522	1.16437	2.24135	0.44616	NRXN1	neurexin 1	upregulated
653	219468_s_at	0.212	0.0070404	6.64889	-1.64752	1.1597	2.23411	0.447606	CUEDC1	CUE domain containing 1	upregulated
654	208793_x_at	0.275	0.0342496	3.71324	-3.50482	1.15868	2.23253	0.447923	SMARCA4	SWI/SNF related, matrix associated, actin dependent regulator of chromatin, subfamily a, member 4	upregulated
655	217202_s_at	0.194	0.0026584	9.33128	-0.61591	1.15817	2.23174	0.448081	GLUL	glutamate-ammonia ligase	upregulated
656	210735_s_at	0.207	0.0056821	7.16933	-1.41022	1.15595	2.22832	0.448769	CA12	carbonic anhydrase 12	upregulated
657	208385_at	0.236	0.016353	4.91122	-2.62013	1.15433	2.22581	0.449274	NR2E3	nuclear receptor subfamily 2 group E member 3	upregulated
658	221618_s_at	0.218	0.0093302	6.01674	-1.96628	1.15265	2.22322	0.449799	TAF9B	TATA-box binding protein associated factor 9b	upregulated
659	222078_at	0.212	0.007285	6.5692	-1.68578	1.14895	2.21753	0.450952	PKLR	pyruvate kinase, liver and RBC	upregulated
660	205321_at	0.199	0.0044314	7.81943	-1.14162	1.14763	2.21549	0.451367	EIF2S3	eukaryotic translation initiation factor 2 subunit gamma	upregulated
661	208750_s_at	0.194	0.0015103	11.3255	-0.08385	1.14727	2.21495	0.451478	MIR3620///ARF1	microRNA 3620///ADP ribosylation factor 1	upregulated
662	209208_at	0.194	0.0023138	9.78731	-0.48006	1.14671	2.21409	0.451653	MPDU1	mannose-P-dolichol utilization defect 1	upregulated
663	207782_s_at	0.194	0.0018383	10.5902	-0.26223	1.14551	2.21224	0.45203	PSEN1	presenilin 1	upregulated
664	204414_at	0.294	0.0432583	3.38477	-3.7865	1.14215	2.2071	0.453083	LARGE1	LARGE xylosyl- and glucuronyltransferase 1	upregulated
665	212171_x_at	0.235	0.0160206	4.9484	-2.59585	1.14152	2.20613	0.453283	VEGFA	vascular endothelial growth factor A	upregulated
666	215129_at	0.194	0.0034698	8.51204	-0.88517	1.13866	2.20177	0.45418	PIK3C2G	phosphatidylinositol-4-phosphate 3-kinase catalytic subunit type 2 gamma	upregulated
667	200806_s_at	0.194	0.0015936	11.12	-0.13182	1.13862	2.2017	0.454194	HSPD1	heat shock protein family D (Hsp60) member 1	upregulated
668	214359_s_at	0.194	0.0014874	11.3847	-0.07027	1.13702	2.19926	0.454699	HSP90AB1	heat shock protein 90 alpha family class B member 1	upregulated
669	212233_at	0.3	0.0458059	3.30744	-3.85553	1.1369	2.19908	0.454737	MAP1B	microtubule associated protein 1B	upregulated
670	221292_at	0.261	0.0270309	4.06898	-3.21986	1.13433	2.19516	0.455547	PTCH2	patched 2	upregulated
671	208789_at	0.267	0.0301963	3.89954	-3.35306	1.12994	2.1885	0.456934	PTRF	polymerase I and transcript release factor	upregulated
672	202736_s_at	0.194	0.0014896	11.3791	-0.07156	1.12932	2.18756	0.457131	LSM4	LSM4 homolog, U6 small nuclear RNA and mRNA degradation associated	upregulated
673	221888_at	0.218	0.0096663	5.94118	-2.00685	1.12598	2.1825	0.458191	CC2D1A	coiled-coil and C2 domain containing 1A	upregulated
674	221650_s_at	0.212	0.0069436	6.68144	-1.63205	1.12384	2.17926	0.458872	LOC100996782///MED18	mediator of RNA polymerase II transcription subunit 18-like///mediator complex subunit 18	upregulated
675	221524_s_at	0.212	0.0069615	6.67536	-1.63493	1.1186	2.17136	0.46054	RRAGD	Ras related GTP binding D	upregulated
676	217014_s_at	0.266	0.0296745	3.92586	-3.33208	1.11823	2.1708	0.46066	AZGP1P1///AZGP1	alpha-2-glycoprotein 1, zinc-binding pseudogene 1///alpha-2-glycoprotein 1, zinc-binding	upregulated
677	207564_x_at	0.194	0.0028214	9.14207	-0.6751	1.11817	2.17072	0.460677	OGT	O-linked N-acetylglucosamine (GlcNAc) transferase	upregulated
678	210059_s_at	0.301	0.0464887	3.28764	-3.87337	1.11735	2.16948	0.46094	MAPK13	mitogen-activated protein kinase 13	upregulated
679	211450_s_at	0.207	0.0057374	7.14506	-1.42082	1.11627	2.16786	0.461285	MSH6	mutS homolog 6	upregulated
680	203710_at	0.281	0.036828	3.60885	-3.59235	1.11492	2.16583	0.461718	ITPR1	inositol 1,4,5-trisphosphate receptor type 1	upregulated
681	207741_x_at	0.212	0.0073259	6.55621	-1.69206	1.11442	2.16508	0.461876	TPSAB1	tryptase alpha/beta 1	upregulated
682	213987_s_at	0.274	0.03395	3.72602	-3.49423	1.11393	2.16435	0.462032	CDK13	cyclin dependent kinase 13	upregulated
683	201118_at	0.194	0.002125	10.0773	-0.39838	1.11299	2.16294	0.462334	PGD	phosphogluconate dehydrogenase	upregulated
684	204249_s_at	0.194	0.0018296	10.6074	-0.25784	1.11233	2.16194	0.462547	LMO2	LIM domain only 2	upregulated
685	216937_s_at	0.257	0.0250697	4.18737	-3.12943	1.10993	2.15835	0.463316	RS1	retinoschisin 1	upregulated
686	206076_at	0.229	0.0137659	5.23038	-2.41727	1.10889	2.1568	0.463649	LRRC23	leucine rich repeat containing 23	upregulated
687	202525_at	0.226	0.0124946	5.41752	-2.30391	1.10866	2.15645	0.463724	PRSS8	protease, serine 8	upregulated
688	220319_s_at	0.194	0.0026421	9.35109	-0.60982	1.10754	2.15478	0.464084	MYLIP	myosin regulatory light chain interacting protein	upregulated
689	215259_s_at	0.262	0.0276552	4.0336	-3.24731	1.10737	2.15452	0.46414	CADM4	cell adhesion molecule 4	upregulated
690	210658_s_at	0.256	0.0244881	4.2248	-3.10128	1.10679	2.15366	0.464327	GGA2	golgi associated, gamma adaptin ear containing, ARF binding protein 2	upregulated
691	202471_s_at	0.196	0.0037554	8.28202	-0.96719	1.10257	2.14737	0.465687	IDH3G	isocitrate dehydrogenase 3 (NAD(+)) gamma	upregulated
692	209257_s_at	0.194	0.0020582	10.1883	-0.36805	1.10072	2.14462	0.466283	SMC3	structural maintenance of chromosomes 3	upregulated
693	208106_x_at	0.302	0.047152	3.26875	-3.89046	1.09838	2.14114	0.467041	PSG6	pregnancy specific beta-1-glycoprotein 6	upregulated
694	200924_s_at	0.194	0.0025877	9.41826	-0.58927	1.09817	2.14083	0.467108	SLC3A2	solute carrier family 3 member 2	upregulated
695	220954_s_at	0.194	0.002525	9.49802	-0.56515	1.09785	2.14035	0.467214	MIR6840///STAG3L5P-PVRIG2P-PILRB///PILRB	microRNA 6840///STAG3L5P-PVRIG2P-PILRB readthrough///paired immunoglobin-like type 2 receptor beta	upregulated
696	212014_x_at	0.219	0.0099027	5.89008	-2.0346	1.09764	2.14004	0.467281	CD44	CD44 molecule (Indian blood group)	upregulated
697	201742_x_at	0.194	0.0020754	10.1593	-0.37593	1.09739	2.13968	0.46736	SRSF1	serine and arginine rich splicing factor 1	upregulated
698	216521_s_at	0.194	0.0023952	9.6718	-0.51359	1.0973	2.13955	0.467389	BRCC3	BRCA1/BRCA2-containing complex subunit 3	upregulated
699	221173_at	0.289	0.0403099	3.48184	-3.70133	1.09722	2.13943	0.467415	USH1C	USH1 protein network component harmonin	upregulated
700	208055_s_at	0.29	0.0411361	3.45375	-3.72581	1.09363	2.1341	0.468581	HERC4	HECT and RLD domain containing E3 ubiquitin protein ligase 4	upregulated
701	59375_at	0.29	0.0408163	3.46454	-3.71639	1.09327	2.13357	0.468698	MYO15B	myosin XVB	upregulated
702	204678_s_at	0.225	0.011978	5.50084	-2.2547	1.09267	2.13268	0.468894	KCNK1	potassium two pore domain channel subfamily K member 1	upregulated
703	214295_at	0.225	0.0115832	5.56774	-2.21574	1.09182	2.13143	0.469168	KIAA0485	uncharacterized LOC57235	upregulated
704	210916_s_at	0.194	0.0029271	9.02693	-0.71197	1.08837	2.12634	0.470292	CD44	CD44 molecule (Indian blood group)	upregulated
705	208767_s_at	0.194	0.0023428	9.74553	-0.49212	1.08485	2.12116	0.471441	LAPTM4B	lysosomal protein transmembrane 4 beta	upregulated
706	201869_s_at	0.284	0.0379734	3.56543	-3.62929	1.08147	2.1162	0.472546	TBL1X	transducin (beta)-like 1X-linked	upregulated
707	203811_s_at	0.194	0.0023021	9.80446	-0.47514	1.08112	2.11568	0.472662	DNAJB4	DnaJ heat shock protein family (Hsp40) member B4	upregulated
708	214223_at	0.289	0.0400234	3.49175	-3.69273	1.07945	2.11323	0.473209	PTP4A3	protein tyrosine phosphatase type IVA, member 3	upregulated
709	214507_s_at	0.25	0.020884	4.48562	-2.9108	1.07739	2.11021	0.473886	EXOSC2	exosome component 2	upregulated
710	210734_x_at	0.194	0.0031622	8.78955	-0.79009	1.0731	2.10395	0.475298	MAX	MYC associated factor X	upregulated
711	208025_s_at	0.21	0.0066091	6.79872	-1.57702	1.07242	2.10296	0.47552	HMGA2	high mobility group AT-hook 2	upregulated
712	220744_s_at	0.212	0.0068682	6.70721	-1.61986	1.07183	2.1021	0.475715	LOC101927266///IFT122	intraflagellar transport protein 122 homolog///intraflagellar transport 122	upregulated
713	202101_s_at	0.222	0.0105785	5.75242	-2.11065	1.07067	2.10041	0.476097	RALB	RALB Ras like proto-oncogene B	upregulated
714	219852_s_at	0.257	0.0252548	4.17569	-3.13826	1.07054	2.10023	0.476139	MORN1	MORN repeat containing 1	upregulated
715	216602_s_at	0.207	0.0054025	7.29712	-1.35509	1.06671	2.09465	0.477406	FARSA	phenylalanyl-tRNA synthetase alpha subunit	upregulated
716	211672_s_at	0.199	0.0043889	7.84572	-1.13135	1.06436	2.09125	0.478184	ARPC4-TTLL3///ARPC4	ARPC4-TTLL3 readthrough///actin related protein 2/3 complex subunit 4	upregulated
717	210498_at	0.281	0.03668	3.61458	-3.58749	1.06384	2.09049	0.478357	CLTC	clathrin heavy chain	upregulated
718	209443_at	0.194	0.0023491	9.73657	-0.49472	1.0636	2.09014	0.478438	SERPINA5	serpin family A member 5	upregulated
719	205834_s_at	0.212	0.0071098	6.62589	-1.65851	1.06356	2.09009	0.478448	PART1	prostate androgen-regulated transcript 1 (non-protein coding)	upregulated
720	213928_s_at	0.286	0.0384964	3.54616	-3.6458	1.06058	2.08577	0.47944	AGFG1	ArfGAP with FG repeats 1	upregulated
721	217626_at	0.194	0.0020678	10.172	-0.37246	1.05924	2.08383	0.479885	AKR1C1	aldo-keto reductase family 1 member C1	upregulated
722	206987_x_at	0.255	0.0239642	4.25952	-3.07536	1.05831	2.08249	0.480193	FGF18	fibroblast growth factor 18	upregulated
723	216339_s_at	0.229	0.0137156	5.23735	-2.41298	1.05449	2.07698	0.481469	TNXB///TNXA	tenascin XB///tenascin XA (pseudogene)	upregulated
724	217140_s_at	0.219	0.0097462	5.92375	-2.01629	1.05091	2.07184	0.482663	VDAC1	voltage dependent anion channel 1	upregulated
725	1773_at	0.217	0.0091004	6.0705	-1.93776	1.04997	2.07048	0.482979	CHURC1-FNTB///FNTB	CHURC1-FNTB readthrough///farnesyltransferase, CAAX box, beta	upregulated
726	210299_s_at	0.194	0.002664	9.32458	-0.61798	1.04986	2.07033	0.483014	FHL1	four and a half LIM domains 1	upregulated
727	211220_s_at	0.257	0.0250208	4.19048	-3.12709	1.04958	2.06992	0.48311	HSF2	heat shock transcription factor 2	upregulated
728	207499_x_at	0.246	0.019376	4.61273	-2.82145	1.0477	2.06724	0.483738	UNC45A	unc-45 myosin chaperone A	upregulated
729	221572_s_at	0.255	0.0238553	4.26685	-3.0699	1.04717	2.06647	0.483918	MIR6824///SLC26A6	microRNA 6824///solute carrier family 26 member 6	upregulated
730	218051_s_at	0.194	0.0020049	10.2803	-0.34326	1.04475	2.06301	0.484729	NT5DC2	5'-nucleotidase domain containing 2	upregulated
731	217301_x_at	0.233	0.0153063	5.03182	-2.54202	1.04438	2.06248	0.484852	RBBP4	RB binding protein 4, chromatin remodeling factor	upregulated
732	218664_at	0.194	0.0026161	9.38293	-0.60005	1.04437	2.06246	0.484857	MECR	mitochondrial trans-2-enoyl-CoA reductase	upregulated
733	209896_s_at	0.207	0.006133	6.97984	-1.49418	1.04409	2.06206	0.484951	PTPN11	protein tyrosine phosphatase, non-receptor type 11	upregulated
734	205028_at	0.233	0.0152495	5.03867	-2.53764	1.04384	2.06171	0.485034	TRO	trophinin	upregulated
735	219922_s_at	0.199	0.0042031	7.96458	-1.08547	1.04359	2.06135	0.485118	LTBP3	latent transforming growth factor beta binding protein 3	upregulated
736	210139_s_at	0.207	0.0052763	7.35773	-1.32936	1.04185	2.05887	0.485704	PMP22	peripheral myelin protein 22	upregulated
737	214500_at	0.206	0.0050455	7.47359	-1.28089	1.04142	2.05825	0.485849	H2AFY	H2A histone family member Y	upregulated
738	206359_at	0.246	0.0194855	4.60308	-2.82816	1.03929	2.05521	0.486568	SOCS3	suppressor of cytokine signaling 3	upregulated
739	200656_s_at	0.194	0.0023487	9.73724	-0.49453	1.03779	2.05308	0.487074	P4HB	prolyl 4-hydroxylase subunit beta	upregulated
740	220792_at	0.273	0.0329338	3.77047	-3.45759	1.03762	2.05284	0.487129	PRDM5	PR/SET domain 5	upregulated
741	206544_x_at	0.194	0.002814	9.15032	-0.67249	1.03701	2.05196	0.487338	SMARCA2	SWI/SNF related, matrix associated, actin dependent regulator of chromatin, subfamily a, member 2	upregulated
742	214190_x_at	0.256	0.0243839	4.23163	-3.09616	1.03689	2.0518	0.487377	GGA2	golgi associated, gamma adaptin ear containing, ARF binding protein 2	upregulated
743	222057_at	0.252	0.0224214	4.36773	-2.99568	1.03585	2.05033	0.487727	NOL12	nucleolar protein 12	upregulated
744	209878_s_at	0.219	0.0099929	5.87101	-2.04502	1.03575	2.05019	0.487761	RELA	RELA proto-oncogene, NF-kB subunit	upregulated
745	210130_s_at	0.251	0.0219614	4.40188	-2.97089	1.03116	2.04367	0.489316	TM7SF2	transmembrane 7 superfamily member 2	upregulated
746	209839_at	0.214	0.0085462	6.20779	-1.86615	1.02879	2.04031	0.490123	DNM3	dynamin 3	upregulated
747	209339_at	0.194	0.0026904	9.29291	-0.62778	1.02786	2.03899	0.490438	SIAH2	siah E3 ubiquitin protein ligase 2	upregulated
748	219273_at	0.275	0.0342226	3.71438	-3.50387	1.027	2.03778	0.49073	CCNK	cyclin K	upregulated
749	212187_x_at	0.306	0.0489162	3.22012	-3.93474	1.02482	2.03471	0.491472	PTGDS	prostaglandin D2 synthase	upregulated
750	209055_s_at	0.207	0.0061725	6.96411	-1.50128	1.02372	2.03316	0.491846	CDC5L	cell division cycle 5 like	upregulated
751	203372_s_at	0.194	0.0024992	9.53158	-0.55509	1.02186	2.03054	0.49248	SOCS2	suppressor of cytokine signaling 2	upregulated
752	201688_s_at	0.194	0.0022183	9.92987	-0.43947	1.0203	2.02834	0.493015	TPD52	tumor protein D52	upregulated
753	210010_s_at	0.212	0.0073462	6.5498	-1.69517	1.02009	2.02804	0.493087	SLC25A1	solute carrier family 25 member 1	upregulated
754	207430_s_at	0.207	0.0059403	7.05848	-1.45901	1.01933	2.02698	0.493345	MSMB	microseminoprotein beta	upregulated
755	201130_s_at	0.246	0.019218	4.6268	-2.8117	1.0185	2.02581	0.493629	CDH1	cadherin 1	upregulated
756	211911_x_at	0.194	0.0029519	9.00069	-0.72047	1.01829	2.02551	0.493702	HLA-B	major histocompatibility complex, class I, B	upregulated
757	206724_at	0.259	0.0263399	4.10939	-3.18876	1.01622	2.02261	0.49441	CBX4	chromobox 4	upregulated
758	203543_s_at	0.194	0.0024808	9.5559	-0.54783	1.01612	2.02248	0.494443	KLF9	Kruppel like factor 9	upregulated
759	211968_s_at	0.194	0.0035239	8.46657	-0.90114	1.01564	2.02181	0.494607	HSP90AA1	heat shock protein 90 alpha family class A member 1	upregulated
760	211528_x_at	0.194	0.003431	8.54519	-0.87359	1.01537	2.02141	0.494703	HLA-G	major histocompatibility complex, class I, G	upregulated
761	202566_s_at	0.246	0.0197954	4.57613	-2.84695	1.01432	2.01995	0.495061	SVIL	supervillin	upregulated
762	214293_at	0.196	0.0038533	8.20846	-0.99407	1.01382	2.01926	0.495232	2011-09-01	septin 11	upregulated
763	211958_at	0.207	0.0055027	7.25035	-1.37513	1.01318	2.01836	0.495453	IGFBP5	insulin like growth factor binding protein 5	upregulated
764	209383_at	0.206	0.0051785	7.40599	-1.30906	1.01242	2.0173	0.495713	DDIT3	DNA damage inducible transcript 3	upregulated
765	34449_at	0.198	0.0039593	8.13156	-1.0225	1.01122	2.01561	0.496128	CASP2	caspase 2	upregulated
766	204623_at	0.199	0.0045409	7.75331	-1.16763	1.01065	2.01482	0.496321	TFF3	trefoil factor 3	upregulated
767	211653_x_at	0.199	0.0042838	7.91211	-1.10561	1.00761	2.01058	0.497368	LOC101930400///AKR1C2	aldo-keto reductase family 1 member C2-like///aldo-keto reductase family 1, member C2	upregulated
No	ID	adj.P.Val	P.Value	t	B	logFC	FC	FC	Gene.symbol	Gene.title	Notes
1	212097_at	0.194	0.0023635	-9.71625	-0.50062	-1.01102	0.496195	2.01534	CAV1	caveolin 1	downregulated
2	210368_at	0.207	0.0060943	-6.99537	-1.4872	-1.01295	0.495532	2.01803	PCDHGA8	protocadherin gamma subfamily A, 8	downregulated
3	218183_at	0.273	0.0326433	-3.7835	-3.44692	-1.01451	0.494998	2.02021	CDIP1	cell death inducing p53 target 1	downregulated
4	213722_at	0.256	0.0244714	-4.22589	-3.10046	-1.01468	0.494939	2.02045	SOX2	SRY-box 2	downregulated
5	211499_s_at	0.194	0.0024584	-9.58563	-0.53899	-1.0191	0.493424	2.02665	MAPK11	mitogen-activated protein kinase 11	downregulated
6	220586_at	0.2	0.0045644	-7.73937	-1.17316	-1.01993	0.493141	2.02782	CHD9	chromodomain helicase DNA binding protein 9	downregulated
7	203509_at	0.207	0.0058598	-7.09235	-1.444	-1.02492	0.491436	2.03485	SORL1	sortilin related receptor 1	downregulated
8	208320_at	0.234	0.015766	-4.97757	-2.57694	-1.02577	0.491149	2.03604	CABP1	calcium binding protein 1	downregulated
9	214735_at	0.297	0.0438028	-3.36776	-3.80159	-1.02669	0.490835	2.03734	IPCEF1	interaction protein for cytohesin exchange factors 1	downregulated
10	209900_s_at	0.258	0.0259498	-4.13281	-3.17084	-1.02756	0.490538	2.03858	SLC16A1	solute carrier family 16 member 1	downregulated
11	212580_at	0.251	0.0216096	-4.42863	-2.95159	-1.03087	0.489414	2.04326	CAST	calpastatin	downregulated
12	204055_s_at	0.246	0.0199874	-4.5597	-2.85845	-1.03167	0.489144	2.04439	CTAGE5	CTAGE family member 5, ER export factor	downregulated
13	212344_at	0.297	0.044573	-3.34416	-3.82262	-1.03561	0.48781	2.04998	SULF1	sulfatase 1	downregulated
14	213202_at	0.223	0.0107282	-5.72347	-2.12689	-1.04932	0.483197	2.06955	SETD1A	SET domain containing 1A	downregulated
15	205599_at	0.214	0.0080554	-6.33952	-1.79907	-1.05018	0.482907	2.07079	TRAF1	TNF receptor associated factor 1	downregulated
16	206207_at	0.225	0.0120296	-5.4923	-2.25971	-1.05151	0.482463	2.0727	CLC	Charcot-Leyden crystal galectin	downregulated
17	207689_at	0.231	0.0145133	-5.13061	-2.47937	-1.05174	0.482386	2.07303	TBX10	T-box 10	downregulated
18	206479_at	0.196	0.0037177	-8.31102	-0.95669	-1.05339	0.481835	2.0754	TRPM1	transient receptor potential cation channel subfamily M member 1	downregulated
19	218988_at	0.212	0.007129	-6.6196	-1.66152	-1.05875	0.480049	2.08312	SLC35E3	solute carrier family 35 member E3	downregulated
20	220984_s_at	0.264	0.0289041	-3.96582	-3.30043	-1.05882	0.480023	2.08323	SLCO5A1	solute carrier organic anion transporter family member 5A1	downregulated
21	210486_at	0.194	0.0030619	-8.88781	-0.75741	-1.0632	0.47857	2.08956	ANKMY1	ankyrin repeat and MYND domain containing 1	downregulated
22	207091_at	0.298	0.0452043	-3.3252	-3.83958	-1.06399	0.478309	2.0907	P2RX7	purinergic receptor P2X 7	downregulated
23	215422_at	0.207	0.005627	-7.19388	-1.39954	-1.06505	0.477957	2.09224	MARCH6	membrane associated ring-CH-type finger 6	downregulated
24	204057_at	0.199	0.0044969	-7.7796	-1.15725	-1.06707	0.477287	2.09518	IRF8	interferon regulatory factor 8	downregulated
25	202949_s_at	0.225	0.0119342	-5.50811	-2.25044	-1.06717	0.477254	2.09532	FHL2	four and a half LIM domains 2	downregulated
26	214918_at	0.246	0.01952	-4.60005	-2.83026	-1.06747	0.477156	2.09575	HNRNPM	heterogeneous nuclear ribonucleoprotein M	downregulated
27	202760_s_at	0.29	0.0408975	-3.46179	-3.71879	-1.06927	0.476559	2.09838	PALM2-AKAP2///AKAP2	PALM2-AKAP2 readthrough///A-kinase anchoring protein 2	downregulated
28	202202_s_at	0.294	0.0430631	-3.39093	-3.78105	-1.06951	0.47648	2.09872	LAMA4	laminin subunit alpha 4	downregulated
29	216965_x_at	0.267	0.0305739	-3.88086	-3.36802	-1.07129	0.475893	2.10131	SPG20	spastic paraplegia 20 (Troyer syndrome)	downregulated
30	206381_at	0.246	0.0197779	-4.57763	-2.8459	-1.07325	0.475247	2.10417	SCN2A	sodium voltage-gated channel alpha subunit 2	downregulated
31	219824_at	0.306	0.0489704	-3.21866	-3.93608	-1.07326	0.475244	2.10418	SLC13A4	solute carrier family 13 member 4	downregulated
32	202734_at	0.194	0.0024297	-9.62439	-0.52753	-1.0768	0.474078	2.10936	TRIP10	thyroid hormone receptor interactor 10	downregulated
33	219302_s_at	0.275	0.0341254	-3.71852	-3.50044	-1.07751	0.473847	2.11039	CNTNAP2	contactin associated protein-like 2	downregulated
34	212353_at	0.216	0.0088303	-6.13598	-1.90338	-1.07763	0.473806	2.11057	SULF1	sulfatase 1	downregulated
35	203914_x_at	0.279	0.0358674	-3.64661	-3.56047	-1.0812	0.472636	2.11579	HPGD	hydroxyprostaglandin dehydrogenase 15-(NAD)	downregulated
36	202575_at	0.194	0.0026586	-9.33111	-0.61597	-1.08246	0.472224	2.11764	CRABP2	cellular retinoic acid binding protein 2	downregulated
37	205601_s_at	0.275	0.0342499	-3.71322	-3.50483	-1.0828	0.472112	2.11814	HOXB5	homeobox B5	downregulated
38	210390_s_at	0.246	0.0197123	-4.5833	-2.84194	-1.08489	0.471429	2.12121	CCL15-CCL14///CCL15	CCL15-CCL14 readthrough (NMD candidate)///C-C motif chemokine ligand 15	downregulated
39	205058_at	0.206	0.0050442	-7.47426	-1.28061	-1.0908	0.469501	2.12992	SLC26A1	solute carrier family 26 member 1	downregulated
40	203757_s_at	0.194	0.0033589	-8.60818	-0.85176	-1.09257	0.468925	2.13254	CEACAM6	carcinoembryonic antigen related cell adhesion molecule 6	downregulated
41	214681_at	0.255	0.0236056	-4.28385	-3.05729	-1.09296	0.468799	2.13311	GK	glycerol kinase	downregulated
42	221690_s_at	0.278	0.0351725	-3.67475	-3.53688	-1.09773	0.467252	2.14017	NLRP2	NLR family pyrin domain containing 2	downregulated
43	201387_s_at	0.215	0.0086804	-6.17349	-1.88388	-1.09786	0.467208	2.14037	UCHL1	ubiquitin C-terminal hydrolase L1	downregulated
44	202510_s_at	0.255	0.0234758	-4.29278	-3.05069	-1.09926	0.466757	2.14244	TNFAIP2	TNF alpha induced protein 2	downregulated
45	202028_s_at	0.194	0.0025699	-9.44063	-0.58248	-1.10141	0.46606	2.14564	RPL38	ribosomal protein L38	downregulated
46	213464_at	0.257	0.0249691	-4.19377	-3.12461	-1.1024	0.46574	2.14712	SHC2	SHC adaptor protein 2	downregulated
47	215978_x_at	0.198	0.0040514	-8.06694	-1.04667	-1.1029	0.465579	2.14786	ZNF721	zinc finger protein 721	downregulated
48	207343_at	0.301	0.0467646	-3.27974	-3.88051	-1.10391	0.465255	2.14936	LYZL6	lysozyme like 6	downregulated
49	201468_s_at	0.194	0.0015758	-11.1627	-0.12175	-1.10455	0.465048	2.15031	NQO1	NAD(P)H quinone dehydrogenase 1	downregulated
50	207876_s_at	0.194	0.0015573	-11.2077	-0.11117	-1.10494	0.464923	2.1509	FLNC	filamin C	downregulated
51	216599_x_at	0.27	0.0318538	-3.81969	-3.41742	-1.10592	0.464606	2.15236	SLC22A6	solute carrier family 22 member 6	downregulated
52	218974_at	0.217	0.0091437	-6.06023	-1.94318	-1.11066	0.463082	2.15944	SOBP	sine oculis binding protein homolog	downregulated
53	210395_x_at	0.305	0.0484861	-3.23177	-3.9241	-1.11334	0.462224	2.16345	MYL4	myosin light chain 4	downregulated
54	204612_at	0.206	0.0051143	-7.43836	-1.29553	-1.11765	0.460844	2.16993	PKIA	protein kinase (cAMP-dependent, catalytic) inhibitor alpha	downregulated
55	205312_at	0.213	0.0074485	-6.51784	-1.71071	-1.12252	0.45929	2.17727	SPI1	Spi-1 proto-oncogene	downregulated
56	215916_at	0.241	0.0174964	-4.79046	-2.70018	-1.12309	0.45911	2.17812	CHRNE	cholinergic receptor nicotinic epsilon subunit	downregulated
57	220005_at	0.194	0.0021013	-10.1162	-0.38769	-1.12333	0.459032	2.1785	P2RY13	purinergic receptor P2Y13	downregulated
58	220472_at	0.264	0.0285937	-3.98231	-3.28744	-1.12475	0.458582	2.18063	ZCCHC4	zinc finger CCHC-type containing 4	downregulated
59	211128_at	0.23	0.0142285	-5.16782	-2.45607	-1.12927	0.457148	2.18748	EDA	ectodysplasin A	downregulated
60	203323_at	0.194	0.001551	-11.2232	-0.10754	-1.13035	0.456803	2.18913	CAV2	caveolin 2	downregulated
61	212044_s_at	0.194	0.0023548	-9.72853	-0.49705	-1.13065	0.45671	2.18957	RPL27A	ribosomal protein L27a	downregulated
62	215426_at	0.267	0.030302	-3.89428	-3.35727	-1.13322	0.455896	2.19348	ZCCHC14	zinc finger CCHC-type containing 14	downregulated
63	206872_at	0.255	0.0233862	-4.29898	-3.0461	-1.13866	0.45418	2.20177	SLC17A1	solute carrier family 17 member 1	downregulated
64	222137_at	0.294	0.0432862	-3.38389	-3.78728	-1.14723	0.451491	2.21488	CC2D1A	coiled-coil and C2 domain containing 1A	downregulated
65	213789_at	0.206	0.0052076	-7.3915	-1.31514	-1.14842	0.45112	2.21671	EBP	emopamil binding protein (sterol isomerase)	downregulated
66	220074_at	0.226	0.0128724	-5.3594	-2.33869	-1.1539	0.44941	2.22514	CDHR5	cadherin related family member 5	downregulated
67	202898_at	0.246	0.0188816	-4.65724	-2.79068	-1.15717	0.44839	2.2302	SDC3	syndecan 3	downregulated
68	213030_s_at	0.203	0.0049165	-7.54149	-1.25291	-1.16486	0.446008	2.24211	PLXNA2	plexin A2	downregulated
69	203348_s_at	0.305	0.0484135	-3.23375	-3.92229	-1.16674	0.445427	2.24504	ETV5	ETS variant 5	downregulated
70	217279_x_at	0.235	0.0159899	-4.95188	-2.59359	-1.16692	0.445372	2.24531	MMP14	matrix metallopeptidase 14	downregulated
71	222005_s_at	0.23	0.0141741	-5.17504	-2.45157	-1.16901	0.444728	2.24857	GNG3	G protein subunit gamma 3	downregulated
72	220111_s_at	0.27	0.0319218	-3.81653	-3.41999	-1.17352	0.443337	2.25562	ANO2	anoctamin 2	downregulated
73	221404_at	0.201	0.0046504	-7.68919	-1.19313	-1.17377	0.443262	2.256	IL36A	interleukin 36, alpha	downregulated
74	216034_at	0.234	0.01562	-4.99457	-2.56595	-1.17721	0.442205	2.26139	ZNF280A	zinc finger protein 280A	downregulated
75	214836_x_at	0.213	0.0075616	-6.48321	-1.72766	-1.17752	0.44211	2.26188	IGK///IGKC	immunoglobulin kappa locus///immunoglobulin kappa constant	downregulated
76	213543_at	0.255	0.023617	-4.28307	-3.05787	-1.17942	0.441529	2.26486	SGCD	sarcoglycan delta	downregulated
77	221615_at	0.253	0.0227481	-4.34403	-3.01298	-1.18229	0.440651	2.26937	BMP8B	bone morphogenetic protein 8b	downregulated
78	217534_at	0.293	0.0425175	-3.40835	-3.76566	-1.18346	0.440293	2.27122	FAM49B	family with sequence similarity 49 member B	downregulated
79	208225_at	0.273	0.0332555	-3.75621	-3.46931	-1.18581	0.439578	2.27491	FGFR2	fibroblast growth factor receptor 2	downregulated
80	215189_at	0.194	0.0034158	-8.55834	-0.86901	-1.1865	0.439368	2.276	LOC100509764///KRT86	uncharacterized LOC100509764///keratin 86	downregulated
81	220025_at	0.292	0.0418269	-3.43081	-3.7459	-1.19269	0.437487	2.28578	TBR1	T-box, brain 1	downregulated
82	205896_at	0.294	0.0429802	-3.39356	-3.77872	-1.19772	0.435963	2.29377	SLC22A4	solute carrier family 22 member 4	downregulated
83	213171_s_at	0.266	0.0297517	-3.92192	-3.33521	-1.19941	0.435453	2.29646	MMP24	matrix metallopeptidase 24	downregulated
84	208366_at	0.253	0.0228238	-4.3386	-3.01696	-1.19962	0.435389	2.2968	PCDH11X	protocadherin 11 X-linked	downregulated
85	204115_at	0.224	0.0112698	-5.62303	-2.1839	-1.2063	0.43338	2.30745	GNG11	G protein subunit gamma 11	downregulated
86	215730_at	0.252	0.0226929	-4.348	-3.01008	-1.20845	0.432732	2.3109	VGLL1	vestigial like family member 1	downregulated
87	222172_at	0.238	0.0168146	-4.86118	-2.65307	-1.20894	0.432587	2.31167	NPAS3	neuronal PAS domain protein 3	downregulated
88	210965_x_at	0.194	0.0035388	-8.45424	-0.9055	-1.21026	0.432192	2.31379	CDK13	cyclin dependent kinase 13	downregulated
89	221639_x_at	0.194	0.003331	-8.63302	-0.84321	-1.21206	0.431653	2.31668	LOC102723559	uncharacterized LOC102723559	downregulated
90	205613_at	0.297	0.0442286	-3.35465	-3.81326	-1.2131	0.431341	2.31835	SYT17	synaptotagmin 17	downregulated
91	215179_x_at	0.196	0.0038001	-8.24816	-0.97953	-1.21507	0.430751	2.32153	PGF	placental growth factor	downregulated
92	215371_at	0.266	0.0298088	-3.91903	-3.33751	-1.21777	0.429946	2.32587	MED27	mediator complex subunit 27	downregulated
93	220710_at	0.224	0.011403	-5.59928	-2.19754	-1.22566	0.427602	2.33862	ANP32A-IT1	ANP32A intronic transcript 1	downregulated
94	214558_at	0.257	0.0251013	-4.18537	-3.13094	-1.22666	0.427307	2.34024	GPR12	G protein-coupled receptor 12	downregulated
95	215977_x_at	0.199	0.0041375	-8.00825	-1.06884	-1.22954	0.426453	2.34492	GK	glycerol kinase	downregulated
96	219803_at	0.228	0.0136017	-5.25326	-2.4032	-1.22993	0.426337	2.34556	ANGPTL3	angiopoietin like 3	downregulated
97	214395_x_at	0.212	0.0072715	-6.57349	-1.6837	-1.23173	0.425806	2.34849	EEF1D	eukaryotic translation elongation factor 1 delta	downregulated
98	208892_s_at	0.194	0.0012743	-12.0009	0.06443	-1.23747	0.424115	2.35785	DUSP6	dual specificity phosphatase 6	downregulated
99	216634_at	0.263	0.0281539	-4.00607	-3.2688	-1.24137	0.42297	2.36423	PLCH1	phospholipase C eta 1	downregulated
100	206996_x_at	0.264	0.0287213	-3.9755	-3.29279	-1.24582	0.421669	2.37153	CACNB1	calcium voltage-gated channel auxiliary subunit beta 1	downregulated
101	216045_at	0.243	0.0182135	-4.71985	-2.74786	-1.24912	0.420704	2.37697	CCDC144A	coiled-coil domain containing 144A	downregulated
102	209101_at	0.246	0.019384	-4.61203	-2.82194	-1.24968	0.42054	2.37789	CTGF	connective tissue growth factor	downregulated
103	214475_x_at	0.227	0.012979	-5.3434	-2.34834	-1.25541	0.418875	2.38735	CAPN3	calpain 3	downregulated
104	209135_at	0.194	0.0023409	-9.74827	-0.49133	-1.25607	0.418683	2.38844	ASPH	aspartate beta-hydroxylase	downregulated
105	219707_at	0.233	0.0151655	-5.04887	-2.53112	-1.25633	0.418608	2.38887	CPNE7	copine 7	downregulated
106	205401_at	0.212	0.0070259	-6.65374	-1.64521	-1.26031	0.417455	2.39547	AGPS	alkylglycerone phosphate synthase	downregulated
107	212843_at	0.259	0.0263437	-4.10917	-3.18893	-1.26233	0.416869	2.39884	NCAM1	neural cell adhesion molecule 1	downregulated
108	206471_s_at	0.298	0.0452495	-3.32386	-3.84079	-1.26553	0.415947	2.40415	PLXNC1	plexin C1	downregulated
109	213498_at	0.263	0.0281712	-4.00513	-3.26953	-1.26709	0.415498	2.40675	CREB3L1	cAMP responsive element binding protein 3 like 1	downregulated
110	217453_at	0.257	0.0256542	-4.15087	-3.15709	-1.27033	0.414565	2.41217	LOC729815	uncharacterized LOC729815	downregulated
111	221285_at	0.301	0.046748	-3.28022	-3.88008	-1.27186	0.414126	2.41472	ST8SIA2	ST8 alpha-N-acetyl-neuraminide alpha-2,8-sialyltransferase 2	downregulated
112	215241_at	0.273	0.032918	-3.77117	-3.45702	-1.27404	0.413499	2.41839	ANO3	anoctamin 3	downregulated
113	209402_s_at	0.297	0.0446887	-3.34066	-3.82575	-1.27459	0.413341	2.41931	SLC12A4	solute carrier family 12 member 4	downregulated
114	204592_at	0.218	0.0094447	-5.99061	-1.98025	-1.27678	0.412715	2.42298	DLG4	discs large MAGUK scaffold protein 4	downregulated
115	201579_at	0.194	0.0016847	-10.9107	-0.18217	-1.27861	0.412193	2.42605	FAT1	FAT atypical cadherin 1	downregulated
116	207546_at	0.257	0.025157	-4.18185	-3.1336	-1.28116	0.411463	2.43035	ATP4B	ATPase H+/K+ transporting beta subunit	downregulated
117	217484_at	0.246	0.019638	-4.58974	-2.83744	-1.28177	0.411292	2.43136	CR1	complement component 3b/4b receptor 1 (Knops blood group)	downregulated
118	204010_s_at	0.241	0.0175883	-4.7812	-2.70639	-1.28272	0.411021	2.43297	KRAS	KRAS proto-oncogene, GTPase	downregulated
119	205974_at	0.251	0.0215639	-4.43214	-2.94906	-1.29523	0.407473	2.45415	HOXD1	homeobox D1	downregulated
120	200878_at	0.199	0.0041435	-8.00418	-1.07039	-1.29604	0.407241	2.45555	EPAS1	endothelial PAS domain protein 1	downregulated
121	216086_at	0.228	0.0136115	-5.25188	-2.40404	-1.30012	0.406093	2.46249	SV2C	synaptic vesicle glycoprotein 2C	downregulated
122	203619_s_at	0.306	0.0492316	-3.21166	-3.94249	-1.30121	0.405787	2.46435	FAIM2	Fas apoptotic inhibitory molecule 2	downregulated
123	205430_at	0.196	0.003815	-8.23698	-0.98361	-1.30236	0.405463	2.46631	BMP5	bone morphogenetic protein 5	downregulated
124	214267_s_at	0.297	0.0440035	-3.36156	-3.8071	-1.30326	0.405209	2.46786	CADM4	cell adhesion molecule 4	downregulated
125	214230_at	0.194	0.0017304	-10.8114	-0.20657	-1.30576	0.404507	2.47214	CDC42	cell division cycle 42	downregulated
126	206280_at	0.194	0.00318	-8.7725	-0.79581	-1.30683	0.404208	2.47398	CDH18	cadherin 18	downregulated
127	220596_at	0.305	0.0484865	-3.23176	-3.92411	-1.30803	0.403873	2.47603	GPATCH4	G-patch domain containing 4	downregulated
128	204852_s_at	0.201	0.0046861	-7.66876	-1.20132	-1.30974	0.403394	2.47897	PTPN7	protein tyrosine phosphatase, non-receptor type 7	downregulated
129	207228_at	0.206	0.0050999	-7.44564	-1.2925	-1.30975	0.403391	2.47898	PRKACG	protein kinase cAMP-activated catalytic subunit gamma	downregulated
130	222181_at	0.194	0.0012566	-12.0582	0.07638	-1.31047	0.403189	2.48023	CNOT2	CCR4-NOT transcription complex subunit 2	downregulated
131	210662_at	0.263	0.0283454	-3.99566	-3.27695	-1.31176	0.40283	2.48243	KYNU	kynureninase	downregulated
132	214899_at	0.238	0.0167838	-4.86446	-2.65091	-1.31218	0.402712	2.48316	ZNF780B	zinc finger protein 780B	downregulated
133	203071_at	0.198	0.0040885	-8.04143	-1.05628	-1.31418	0.402153	2.48662	MIR6872///SEMA3B	microRNA 6872///semaphorin 3B	downregulated
134	209416_s_at	0.194	0.0024899	-9.54383	-0.55143	-1.31475	0.401996	2.48759	FZR1	fizzy/cell division cycle 20 related 1	downregulated
135	202663_at	0.194	0.0035141	-8.47476	-0.89826	-1.3171	0.401341	2.49164	WIPF1	WAS/WASL interacting protein family member 1	downregulated
136	209373_at	0.194	0.0022183	-9.93002	-0.43943	-1.32131	0.400173	2.49892	MALL	mal, T-cell differentiation protein like	downregulated
137	205431_s_at	0.194	0.0020682	-10.1713	-0.37266	-1.32615	0.39883	2.50733	BMP5	bone morphogenetic protein 5	downregulated
138	214778_at	0.219	0.00995	-5.88006	-2.04007	-1.32655	0.39872	2.50802	MEGF8	multiple EGF like domains 8	downregulated
139	211846_s_at	0.285	0.0380748	-3.56167	-3.63251	-1.32945	0.397919	2.51308	NECTIN1	nectin cell adhesion molecule 1	downregulated
140	220076_at	0.194	0.0019076	-10.4569	-0.29664	-1.33094	0.39751	2.51566	ANKH	ANKH inorganic pyrophosphate transport regulator	downregulated
141	215033_at	0.207	0.0061964	-6.95467	-1.50554	-1.33555	0.39624	2.52372	TM4SF1	transmembrane 4 L six family member 1	downregulated
142	217597_x_at	0.257	0.0252553	-4.17567	-3.13828	-1.33594	0.396134	2.5244	RAB40B	RAB40B, member RAS oncogene family	downregulated
143	217123_x_at	0.246	0.0198256	-4.57353	-2.84877	-1.33958	0.395134	2.53078	PMCHL1	pro-melanin concentrating hormone like 1 (pseudogene)	downregulated
144	210315_at	0.219	0.0101428	-5.8398	-2.06215	-1.34059	0.39486	2.53255	SYN2	synapsin II	downregulated
145	214825_at	0.292	0.0419086	-3.42813	-3.74826	-1.34864	0.392662	2.54672	FAM155A	family with sequence similarity 155 member A	downregulated
146	220380_at	0.194	0.0022612	-9.86494	-0.45785	-1.34978	0.392351	2.54874	DNASE2B	deoxyribonuclease 2 beta	downregulated
147	217093_at	0.225	0.0120928	-5.48191	-2.26581	-1.35117	0.391974	2.55119	RNASE1	ribonuclease A family member 1, pancreatic	downregulated
148	201843_s_at	0.207	0.006189	-6.95757	-1.50423	-1.35255	0.3916	2.55363	EFEMP1	EGF containing fibulin like extracellular matrix protein 1	downregulated
149	211603_s_at	0.22	0.0103538	-5.79687	-2.08588	-1.35525	0.390868	2.55841	ETV4	ETS variant 4	downregulated
150	211011_at	0.212	0.0070783	-6.63629	-1.65353	-1.3564	0.390557	2.56045	COL19A1	collagen type XIX alpha 1 chain	downregulated
151	220694_at	0.213	0.007764	-6.42286	-1.75743	-1.35652	0.390522	2.56067	ASAP1-IT1	ASAP1 intronic transcript 1	downregulated
152	205843_x_at	0.234	0.0155699	-5.00046	-2.56216	-1.3694	0.387053	2.58362	CRAT	carnitine O-acetyltransferase	downregulated
153	217187_at	0.262	0.0277138	-4.03033	-3.24985	-1.37073	0.386696	2.58601	MUC5AC	mucin 5AC, oligomeric mucus/gel-forming	downregulated
154	215162_at	0.259	0.0265343	-4.09789	-3.19759	-1.37085	0.386662	2.58624	RALGAPA1	Ral GTPase activating protein catalytic alpha subunit 1	downregulated
155	221289_at	0.25	0.0209583	-4.47967	-2.91503	-1.37107	0.386606	2.58661	DLX6	distal-less homeobox 6	downregulated
156	208157_at	0.194	0.0028703	-9.0881	-0.6923	-1.3745	0.385685	2.59279	SIM2	single-minded family bHLH transcription factor 2	downregulated
157	211125_x_at	0.283	0.0374295	-3.58583	-3.61189	-1.37516	0.385509	2.59397	GRIN1	glutamate ionotropic receptor NMDA type subunit 1	downregulated
158	203913_s_at	0.255	0.023809	-4.26999	-3.06757	-1.37764	0.384847	2.59843	HPGD	hydroxyprostaglandin dehydrogenase 15-(NAD)	downregulated
159	212354_at	0.241	0.0175746	-4.78257	-2.70547	-1.3798	0.384271	2.60233	SULF1	sulfatase 1	downregulated
160	201842_s_at	0.194	0.0028495	-9.11094	-0.68501	-1.38285	0.383461	2.60783	EFEMP1	EGF containing fibulin like extracellular matrix protein 1	downregulated
161	206645_s_at	0.233	0.0153782	-5.02321	-2.54754	-1.38417	0.383109	2.61023	NR0B1	nuclear receptor subfamily 0 group B member 1	downregulated
162	49051_g_at	0.263	0.028163	-4.00557	-3.26918	-1.39543	0.38013	2.63068	DTX3	deltex E3 ubiquitin ligase 3	downregulated
163	211334_at	0.194	0.0027989	-9.16737	-0.66709	-1.39653	0.379841	2.63268	MRE11A	MRE11 homolog A, double strand break repair nuclease	downregulated
164	208559_at	0.255	0.0235222	-4.28958	-3.05305	-1.40069	0.378747	2.64028	PDX1	pancreatic and duodenal homeobox 1	downregulated
165	217692_at	0.248	0.0204947	-4.51727	-2.88834	-1.4087	0.376651	2.65498	MAGOH2P	mago homolog 2, pseudogene	downregulated
166	215214_at	0.213	0.0075976	-6.47231	-1.73301	-1.4102	0.376259	2.65774	IGLC1	immunoglobulin lambda constant 1	downregulated
167	216340_s_at	0.257	0.0249451	-4.1953	-3.12345	-1.41117	0.376005	2.65954	CYP2A7P1	cytochrome P450 family 2 subfamily A member 7 pseudogene 1	downregulated
168	219196_at	0.275	0.0344393	-3.70522	-3.51148	-1.41574	0.374818	2.66796	SCG3	secretogranin III	downregulated
169	203088_at	0.273	0.0331773	-3.75966	-3.46647	-1.41907	0.373954	2.67413	FBLN5	fibulin 5	downregulated
170	219915_s_at	0.288	0.0399244	-3.4952	-3.68974	-1.42815	0.371608	2.69101	SLC16A10	solute carrier family 16 member 10	downregulated
171	211906_s_at	0.231	0.0145253	-5.12907	-2.48034	-1.42843	0.371535	2.69154	SERPINB4	serpin family B member 4	downregulated
172	208019_at	0.252	0.022402	-4.36916	-2.99464	-1.42936	0.371295	2.69328	ZNF157	zinc finger protein 157	downregulated
173	219095_at	0.292	0.042008	-3.42487	-3.75112	-1.43138	0.370775	2.69705	PLA2G4B///JMJD7-PLA2G4B	phospholipase A2 group IVB///JMJD7-PLA2G4B readthrough	downregulated
174	212654_at	0.235	0.0161651	-4.93212	-2.60647	-1.43568	0.369672	2.7051	TPM2	tropomyosin 2 (beta)	downregulated
175	215517_at	0.228	0.0136246	-5.25005	-2.40517	-1.4398	0.368619	2.71283	PYGO1	pygopus family PHD finger 1	downregulated
176	214385_s_at	0.207	0.0053136	-7.3396	-1.33703	-1.4404	0.368464	2.71397	MUC5AC	mucin 5AC, oligomeric mucus/gel-forming	downregulated
177	205064_at	0.228	0.0134866	-5.26951	-2.39324	-1.44434	0.36746	2.72138	SPRR1B	small proline rich protein 1B	downregulated
178	204932_at	0.194	0.0010145	-12.9684	0.25418	-1.45204	0.365504	2.73595	TNFRSF11B	TNF receptor superfamily member 11b	downregulated
179	211044_at	0.217	0.0090041	-6.09354	-1.92562	-1.45994	0.363509	2.75097	TRIM14	tripartite motif containing 14	downregulated
180	206387_at	0.256	0.0244919	-4.22456	-3.10146	-1.46054	0.363358	2.75211	CDX2	caudal type homeobox 2	downregulated
181	209396_s_at	0.228	0.0130314	-5.3356	-2.35305	-1.46063	0.363335	2.75228	CHI3L1	chitinase 3 like 1	downregulated
182	206794_at	0.288	0.0395223	-3.50931	-3.67753	-1.46122	0.363185	2.75342	ERBB4	erb-b2 receptor tyrosine kinase 4	downregulated
183	211447_s_at	0.225	0.0118406	-5.52379	-2.24128	-1.46517	0.362193	2.76096	PDE4A	phosphodiesterase 4A	downregulated
184	215208_x_at	0.303	0.0478626	-3.24889	-3.90849	-1.46554	0.3621	2.76167	RPL35A	ribosomal protein L35a	downregulated
185	209991_x_at	0.194	0.0014768	-11.4126	-0.06393	-1.4692	0.361183	2.76868	GABBR2	gamma-aminobutyric acid type B receptor subunit 2	downregulated
186	203153_at	0.236	0.0163742	-4.90887	-2.62167	-1.47066	0.360817	2.77149	IFIT1	interferon induced protein with tetratricopeptide repeats 1	downregulated
187	213953_at	0.212	0.0071977	-6.5972	-1.67227	-1.47838	0.358893	2.78635	KRT20	keratin 20	downregulated
188	207206_s_at	0.251	0.0215861	-4.43043	-2.95029	-1.47958	0.358593	2.78867	ALOX12	arachidonate 12-lipoxygenase, 12S type	downregulated
189	215944_at	0.259	0.0264032	-4.10563	-3.19164	-1.48346	0.35763	2.79619	LINC01361	long intergenic non-protein coding RNA 1361	downregulated
190	204933_s_at	0.194	0.003206	-8.74781	-0.80413	-1.48513	0.357217	2.79942	TNFRSF11B	TNF receptor superfamily member 11b	downregulated
191	216020_at	0.22	0.0102476	-5.81833	-2.07399	-1.4905	0.35589	2.80986	IFIH1	interferon induced with helicase C domain 1	downregulated
192	220603_s_at	0.226	0.0126744	-5.38958	-2.32058	-1.49225	0.355457	2.81328	MCTP2	multiple C2 and transmembrane domain containing 2	downregulated
193	209220_at	0.212	0.0069084	-6.69344	-1.62637	-1.5059	0.35211	2.84002	GPC3	glypican 3	downregulated
194	202648_at	0.246	0.0186866	-4.67521	-2.77833	-1.50871	0.351425	2.84556	TCF3	transcription factor 3	downregulated
195	206337_at	0.262	0.0272446	-4.05675	-3.22933	-1.51311	0.350355	2.85425	CCR7	C-C motif chemokine receptor 7	downregulated
196	216917_s_at	0.207	0.0054442	-7.27754	-1.36347	-1.51317	0.35034	2.85437	SYCP1	synaptonemal complex protein 1	downregulated
197	210709_at	0.257	0.0256387	-4.15182	-3.15636	-1.51711	0.349385	2.86217	ZC3H15	zinc finger CCCH-type containing 15	downregulated
198	202869_at	0.199	0.0045301	-7.75975	-1.16509	-1.51958	0.348787	2.86708	OAS1	2'-5'-oligoadenylate synthetase 1	downregulated
199	210864_x_at	0.236	0.0163043	-4.9166	-2.61661	-1.52397	0.347728	2.87581	HFE	hemochromatosis	downregulated
200	219725_at	0.207	0.0058535	-7.09503	-1.44282	-1.5263	0.347165	2.88047	TREM2	triggering receptor expressed on myeloid cells 2	downregulated
201	208010_s_at	0.278	0.035366	-3.66684	-3.5435	-1.53362	0.34541	2.89511	PTPN22	protein tyrosine phosphatase, non-receptor type 22	downregulated
202	211516_at	0.212	0.0070252	-6.65396	-1.64511	-1.53526	0.345016	2.89841	IL5RA	interleukin 5 receptor subunit alpha	downregulated
203	209505_at	0.199	0.0044172	-7.82821	-1.13818	-1.53862	0.344215	2.90517	NR2F1	nuclear receptor subfamily 2 group F member 1	downregulated
204	214278_s_at	0.303	0.047879	-3.24844	-3.90891	-1.54277	0.343226	2.91353	NDRG2	NDRG family member 2	downregulated
205	208286_x_at	0.242	0.01805	-4.73562	-2.73715	-1.54345	0.343063	2.91491	POU5F1P4///POU5F1P3///POU5F1B///POU5F1	POU class 5 homeobox 1 pseudogene 4///POU class 5 homeobox 1 pseudogene 3///POU class 5 homeobox 1B///POU class 5 homeobox 1	downregulated
206	214865_at	0.199	0.0044522	-7.8067	-1.1466	-1.54431	0.342861	2.91664	DOT1L	DOT1 like histone lysine methyltransferase	downregulated
207	210248_at	0.231	0.0145377	-5.12746	-2.48135	-1.54467	0.342775	2.91737	WNT7A	Wnt family member 7A	downregulated
208	210412_at	0.241	0.0176826	-4.77176	-2.71274	-1.5472	0.342173	2.9225	GRIN2B	glutamate ionotropic receptor NMDA type subunit 2B	downregulated
209	210140_at	0.286	0.038864	-3.53281	-3.65726	-1.55157	0.341139	2.93136	CST7	cystatin F	downregulated
210	214059_at	0.207	0.0059695	-7.04637	-1.46439	-1.55442	0.340465	2.93716	IFI44	interferon induced protein 44	downregulated
211	217083_at	0.206	0.0051923	-7.39908	-1.31195	-1.55529	0.34026	2.93893	IGHV3-75	immunoglobulin heavy variable 3-75 (pseudogene)	downregulated
212	213426_s_at	0.271	0.0322901	-3.79955	-3.43381	-1.55677	0.33991	2.94195	CAV2	caveolin 2	downregulated
213	207160_at	0.194	0.0009281	-13.3663	0.32531	-1.55725	0.339798	2.94292	IL12A	interleukin 12A	downregulated
214	204960_at	0.256	0.024181	-4.24503	-3.08615	-1.55754	0.33973	2.94352	PTPRCAP	protein tyrosine phosphatase, receptor type C associated protein	downregulated
215	207398_at	0.251	0.0217251	-4.41978	-2.95796	-1.56059	0.339013	2.94974	HOXD13	homeobox D13	downregulated
216	211525_s_at	0.262	0.0271524	-4.06202	-3.22525	-1.59634	0.330715	3.02375	GP5	glycoprotein V platelet	downregulated
217	208302_at	0.219	0.0100852	-5.85171	-2.0556	-1.60601	0.328505	3.04409	HMHB1	histocompatibility minor HB-1	downregulated
218	206870_at	0.278	0.0353294	-3.66834	-3.54225	-1.61008	0.327581	3.05268	PPARA	peroxisome proliferator activated receptor alpha	downregulated
219	207188_at	0.226	0.0129179	-5.35254	-2.34282	-1.61104	0.327362	3.05472	TEN1-CDK3///CDK3	TEN1-CDK3 readthrough (NMD candidate)///cyclin dependent kinase 3	downregulated
220	211223_at	0.273	0.0327585	-3.77832	-3.45116	-1.61157	0.327242	3.05584	PROP1	PROP paired-like homeobox 1	downregulated
221	209734_at	0.302	0.0475358	-3.25798	-3.90023	-1.6191	0.325538	3.07183	NCKAP1L	NCK associated protein 1 like	downregulated
222	204134_at	0.224	0.011497	-5.58274	-2.20707	-1.61945	0.325459	3.07258	PDE2A	phosphodiesterase 2A	downregulated
223	222351_at	0.256	0.0242004	-4.24374	-3.08711	-1.63024	0.323035	3.09564	PPP2R1B	protein phosphatase 2 scaffold subunit Abeta	downregulated
224	208357_x_at	0.275	0.0342876	-3.71163	-3.50615	-1.63179	0.322686	3.09898	CSH1	chorionic somatomammotropin hormone 1	downregulated
225	210226_at	0.238	0.0168443	-4.85802	-2.65516	-1.63292	0.322434	3.10141	NR4A1	nuclear receptor subfamily 4 group A member 1	downregulated
226	213553_x_at	0.194	0.0009528	-13.2478	0.30452	-1.63862	0.321164	3.11368	APOC1	apolipoprotein C1	downregulated
227	205590_at	0.194	0.0026928	-9.29008	-0.62866	-1.65437	0.317676	3.14786	RASGRP1	RAS guanyl releasing protein 1	downregulated
228	213711_at	0.196	0.0036772	-8.34262	-0.94529	-1.66116	0.316184	3.16271	KRT81	keratin 81	downregulated
229	217319_x_at	0.217	0.0092324	-6.03941	-1.95422	-1.67063	0.314116	3.18353	CYP4A22///CYP4A11	cytochrome P450 family 4 subfamily A member 22///cytochrome P450 family 4 subfamily A member 11	downregulated
230	202234_s_at	0.206	0.005237	-7.37697	-1.32125	-1.67438	0.313301	3.19182	SLC16A1	solute carrier family 16 member 1	downregulated
231	206531_at	0.194	0.0011816	-12.3133	0.12844	-1.67793	0.31253	3.19969	DPF1	double PHD fingers 1	downregulated
232	211640_x_at	0.28	0.0363873	-3.62601	-3.57783	-1.6908	0.309755	3.22836	IGHM///IGHG1	immunoglobulin heavy constant mu///immunoglobulin heavy constant gamma 1 (G1m marker)	downregulated
233	219729_at	0.199	0.0044497	-7.80822	-1.146	-1.69101	0.309709	3.22883	PRRX2	paired related homeobox 2	downregulated
234	206725_x_at	0.287	0.0391922	-3.52103	-3.66741	-1.69678	0.308473	3.24177	BMP1	bone morphogenetic protein 1	downregulated
235	220023_at	0.246	0.0193945	-4.6111	-2.82258	-1.69868	0.308067	3.24605	APOBR	apolipoprotein B receptor	downregulated
236	216261_at	0.194	0.0013883	-11.6555	-0.00965	-1.70725	0.306243	3.26538	ITGB3	integrin subunit beta 3	downregulated
237	39248_at	0.194	0.0005165	-16.301	0.75102	-1.71704	0.304172	3.28762	AQP3	aquaporin 3 (Gill blood group)	downregulated
238	213265_at	0.264	0.0287209	-3.97552	-3.29278	-1.73521	0.300366	3.32927	PGA4///PGA3///PGA5	pepsinogen 4, group I (pepsinogen A)///pepsinogen 3, group I (pepsinogen A)///pepsinogen 5, group I (pepsinogen A)	downregulated
239	214701_s_at	0.224	0.0110505	-5.66292	-2.16113	-1.74003	0.299364	3.34041	FN1	fibronectin 1	downregulated
240	215734_at	0.246	0.0196983	-4.58451	-2.84109	-1.74809	0.297695	3.35915	IZUMO4	IZUMO family member 4	downregulated
241	217174_s_at	0.224	0.0110515	-5.66273	-2.16124	-1.75038	0.297224	3.36446	APC2	APC2, WNT signaling pathway regulator	downregulated
242	220002_at	0.279	0.0358316	-3.64805	-3.55927	-1.7547	0.296335	3.37456	KIF26B	kinesin family member 26B	downregulated
243	211062_s_at	0.238	0.0167445	-4.86866	-2.64813	-1.76112	0.295019	3.38961	GPR78///CPZ	G protein-coupled receptor 78///carboxypeptidase Z	downregulated
244	211647_x_at	0.262	0.0273001	-4.05359	-3.23178	-1.76295	0.294645	3.39392	IGHM///IGHG1	immunoglobulin heavy constant mu///immunoglobulin heavy constant gamma 1 (G1m marker)	downregulated
245	201006_at	0.273	0.0327838	-3.77718	-3.45209	-1.77359	0.29248	3.41903	PRDX2	peroxiredoxin 2	downregulated
246	216981_x_at	0.251	0.0214936	-4.43757	-2.94516	-1.78404	0.29037	3.44388	SPN	sialophorin	downregulated
247	206776_x_at	0.306	0.0491474	-3.21391	-3.94043	-1.78786	0.289601	3.45302	ACRV1	acrosomal vesicle protein 1	downregulated
248	206521_s_at	0.196	0.0037539	-8.28317	-0.96678	-1.79562	0.288048	3.47165	GTF2A1	general transcription factor IIA subunit 1	downregulated
249	202086_at	0.251	0.0219766	-4.40074	-2.97172	-1.80941	0.285308	3.50499	MX1	MX dynamin like GTPase 1	downregulated
250	216909_at	0.194	0.0004015	-17.7477	0.91064	-1.81471	0.284261	3.51789	RRP12	ribosomal RNA processing 12 homolog	downregulated
251	211397_x_at	0.279	0.0360778	-3.63823	-3.56753	-1.81811	0.283592	3.52619	KIR2DL2	killer cell immunoglobulin like receptor, two Ig domains and long cytoplasmic tail 2	downregulated
252	206126_at	0.284	0.0378666	-3.56941	-3.6259	-1.81914	0.283389	3.52872	CXCR5	C-X-C motif chemokine receptor 5	downregulated
253	203700_s_at	0.194	0.0014235	-11.5564	-0.03157	-1.81958	0.283303	3.52978	DIO2	deiodinase, iodothyronine, type II	downregulated
254	219059_s_at	0.226	0.0128883	-5.357	-2.34014	-1.82706	0.281838	3.54814	LYVE1	lymphatic vessel endothelial hyaluronan receptor 1	downregulated
255	207952_at	0.286	0.0386693	-3.53986	-3.6512	-1.83944	0.279431	3.5787	IL5	interleukin 5	downregulated
256	206370_at	0.263	0.0280311	-4.01279	-3.26354	-1.85138	0.277127	3.60845	PIK3CG	phosphatidylinositol-4,5-bisphosphate 3-kinase catalytic subunit gamma	downregulated
257	213319_s_at	0.278	0.035141	-3.67604	-3.5358	-1.85461	0.276507	3.61654	YBX3	Y-box binding protein 3	downregulated
258	214303_x_at	0.194	0.0032921	-8.66817	-0.83117	-1.85641	0.276162	3.62106	MUC5AC	mucin 5AC, oligomeric mucus/gel-forming	downregulated
259	209721_s_at	0.206	0.0052307	-7.38009	-1.31993	-1.86281	0.274941	3.63715	IFFO1	intermediate filament family orphan 1	downregulated
260	201451_x_at	0.25	0.0209675	-4.47893	-2.91556	-1.87907	0.27186	3.67837	RHEB	Ras homolog enriched in brain	downregulated
261	220571_at	0.306	0.0494147	-3.20678	-3.94696	-1.87936	0.271805	3.67911	PRDM11	PR/SET domain 11	downregulated
262	211398_at	0.289	0.0401952	-3.4858	-3.69789	-1.89312	0.269225	3.71437	FGFR2	fibroblast growth factor receptor 2	downregulated
263	208259_x_at	0.227	0.0129499	-5.34775	-2.34571	-1.89475	0.268919	3.71859	IFNA7	interferon alpha 7	downregulated
264	202999_s_at	0.218	0.0096652	-5.94143	-2.00671	-1.89741	0.268425	3.72544	LOXL2	lysyl oxidase like 2	downregulated
265	208006_at	0.256	0.024585	-4.21849	-3.10601	-1.90028	0.267891	3.73286	FOXI1	forkhead box I1	downregulated
266	217004_s_at	0.235	0.0161589	-4.9328	-2.60602	-1.90922	0.266236	3.75607	MCF2	MCF.2 cell line derived transforming sequence	downregulated
267	214242_at	0.29	0.040615	-3.47138	-3.71043	-1.91113	0.265883	3.76105	MAN1A2	mannosidase alpha class 1A member 2	downregulated
268	217054_at	0.279	0.0358543	-3.64714	-3.56003	-1.91279	0.265578	3.76537	MUC3A	mucin 3A, cell surface associated	downregulated
269	204823_at	0.194	0.0020507	-10.2011	-0.36458	-1.91481	0.265208	3.77063	NAV3	neuron navigator 3	downregulated
270	213630_at	0.194	0.0012249	-12.1633	0.09805	-1.91667	0.264864	3.77552	NACAD	NAC alpha domain containing	downregulated
271	220415_at	0.194	0.0012446	-12.0977	0.08456	-1.92089	0.264091	3.78657	FPGT-TNNI3K///TNNI3K	FPGT-TNNI3K readthrough///TNNI3 interacting kinase	downregulated
272	214122_at	0.265	0.0293935	-3.94027	-3.32063	-1.92411	0.263503	3.79502	PDLIM7	PDZ and LIM domain 7	downregulated
273	210391_at	0.269	0.0315722	-3.83287	-3.40672	-1.93603	0.261335	3.82651	NR6A1	nuclear receptor subfamily 6 group A member 1	downregulated
274	209392_at	0.298	0.0451702	-3.32622	-3.83867	-1.94135	0.260374	3.84064	ENPP2	ectonucleotide pyrophosphatase/phosphodiesterase 2	downregulated
275	219533_at	0.231	0.0145499	-5.12589	-2.48233	-1.94858	0.259072	3.85994	CDKN1C	cyclin dependent kinase inhibitor 1C	downregulated
276	217399_s_at	0.246	0.0195959	-4.59341	-2.83489	-1.95806	0.257374	3.88539	FOXO3B///FOXO3	forkhead box O3B pseudogene///forkhead box O3	downregulated
277	218154_at	0.219	0.0097762	-5.91722	-2.01983	-1.97272	0.254773	3.92506	GSDMD	gasdermin D	downregulated
278	210702_s_at	0.259	0.026229	-4.11601	-3.18369	-1.9833	0.25291	3.95398	PTGIS	prostaglandin I2 (prostacyclin) synthase	downregulated
279	206161_s_at	0.269	0.0315493	-3.83395	-3.40585	-1.98508	0.252599	3.95885	SYT5	synaptotagmin 5	downregulated
280	210618_at	0.263	0.0278147	-4.02473	-3.25422	-1.99607	0.250683	3.98911	RAP1GAP	RAP1 GTPase activating protein	downregulated
281	211003_x_at	0.194	0.0016119	-11.0767	-0.14211	-1.99663	0.250585	3.99067	TGM2	transglutaminase 2	downregulated
282	210324_at	0.277	0.0349261	-3.6849	-3.5284	-2.00556	0.249038	4.01545	C8G	complement component 8, gamma polypeptide	downregulated
283	221324_at	0.194	0.0003512	-18.5686	0.98991	-2.01374	0.247631	4.03827	TAS2R1	taste 2 receptor member 1	downregulated
284	207496_at	0.297	0.0446771	-3.34101	-3.82543	-2.01954	0.246636	4.05455	MS4A2	membrane spanning 4-domains A2	downregulated
285	211496_s_at	0.279	0.0358286	-3.64816	-3.55917	-2.02013	0.246536	4.05621	PDC	phosducin	downregulated
286	207248_at	0.262	0.0274285	-4.04633	-3.23742	-2.02083	0.246417	4.05816	KCNA4	potassium voltage-gated channel subfamily A member 4	downregulated
287	216604_s_at	0.218	0.0093706	-6.00747	-1.97123	-2.02963	0.244918	4.08301	SLC7A8	solute carrier family 7 member 8	downregulated
288	221259_s_at	0.245	0.0185448	-4.68844	-2.76928	-2.0322	0.244482	4.09028	TEX11	testis expressed 11	downregulated
289	220545_s_at	0.254	0.0230622	-4.32165	-3.0294	-2.03751	0.243584	4.10537	TSKS	testis specific serine kinase substrate	downregulated
290	207177_at	0.251	0.0216832	-4.42298	-2.95565	-2.04051	0.243077	4.11392	PTGFR	prostaglandin F receptor	downregulated
291	216925_s_at	0.252	0.022259	-4.37968	-2.98699	-2.05863	0.240045	4.16589	TAL1	TAL bHLH transcription factor 1, erythroid differentiation factor	downregulated
292	217280_x_at	0.198	0.0039242	-8.15676	-1.01315	-2.05923	0.239945	4.16762	GABRA5	gamma-aminobutyric acid type A receptor alpha5 subunit	downregulated
293	207796_x_at	0.28	0.036303	-3.62933	-3.57503	-2.06291	0.239333	4.17828	KLRD1	killer cell lectin like receptor D1	downregulated
294	207301_at	0.206	0.0051975	-7.39652	-1.31303	-2.0684	0.238423	4.19422	EFNA5	ephrin A5	downregulated
295	217513_at	0.264	0.0288547	-3.96843	-3.29837	-2.07428	0.237455	4.21133	MILR1	mast cell immunoglobulin like receptor 1	downregulated
296	201288_at	0.283	0.0376669	-3.57688	-3.61952	-2.08802	0.235204	4.25163	ARHGDIB	Rho GDP dissociation inhibitor beta	downregulated
297	208578_at	0.194	0.0034612	-8.51932	-0.88262	-2.09353	0.234307	4.2679	SCN10A	sodium voltage-gated channel alpha subunit 10	downregulated
298	207378_at	0.263	0.0282308	-4.00188	-3.27208	-2.14	0.226879	4.40763	TREH	trehalase	downregulated
299	204415_at	0.207	0.006022	-7.02472	-1.47405	-2.16306	0.223283	4.47863	IFI6	interferon alpha inducible protein 6	downregulated
300	211556_at	0.255	0.023236	-4.30943	-3.03839	-2.17766	0.221034	4.52419	MAPRE2	microtubule associated protein RP/EB family member 2	downregulated
301	221301_at	0.261	0.0270046	-4.07049	-3.2187	-2.20105	0.217479	4.59815	VWA7	von Willebrand factor A domain containing 7	downregulated
302	211828_s_at	0.241	0.0174969	-4.7904	-2.70021	-2.20565	0.216788	4.61281	TNIK	TRAF2 and NCK interacting kinase	downregulated
303	220523_at	0.236	0.0162495	-4.92269	-2.61262	-2.21469	0.215432	4.64183	EFHC2	EF-hand domain containing 2	downregulated
304	221796_at	0.246	0.0198649	-4.57015	-2.85113	-2.21538	0.21533	4.64404	NTRK2	neurotrophic receptor tyrosine kinase 2	downregulated
305	210225_x_at	0.194	0.0008221	-13.9279	0.41957	-2.23035	0.213108	4.69247	LILRB3	leukocyte immunoglobulin like receptor B3	downregulated
306	207269_at	0.235	0.0161078	-4.93855	-2.60227	-2.23539	0.212364	4.70889	DEFA4	defensin alpha 4	downregulated
307	221323_at	0.194	0.0006418	-15.1467	0.60208	-2.23716	0.212103	4.71468	ULBP1	UL16 binding protein 1	downregulated
308	214584_x_at	0.267	0.0305015	-3.88442	-3.36517	-2.2519	0.209948	4.76308	ACACB	acetyl-CoA carboxylase beta	downregulated
309	210349_at	0.194	0.0015296	-11.2766	-0.09513	-2.25193	0.209943	4.76319	CAMK4	calcium/calmodulin dependent protein kinase IV	downregulated
310	211617_at	0.29	0.0411597	-3.45296	-3.7265	-2.25964	0.208825	4.78871	ALDOAP2	aldolase, fructose-bisphosphate A pseudogene 2	downregulated
311	214491_at	0.287	0.0391522	-3.52246	-3.66618	-2.26306	0.20833	4.80009	SSTR3	somatostatin receptor 3	downregulated
312	204150_at	0.256	0.0245362	-4.22167	-3.10363	-2.26369	0.208238	4.80219	STAB1	stabilin 1	downregulated
313	210073_at	0.258	0.0260802	-4.12493	-3.17686	-2.2848	0.205214	4.87296	ST8SIA1	ST8 alpha-N-acetyl-neuraminide alpha-2,8-sialyltransferase 1	downregulated
314	208609_s_at	0.235	0.0158786	-4.96459	-2.58534	-2.28849	0.20469	4.88544	TNXB///TNXA	tenascin XB///tenascin XA (pseudogene)	downregulated
315	210454_s_at	0.246	0.0189685	-4.64931	-2.79615	-2.30151	0.202851	4.92973	KCNJ6	potassium voltage-gated channel subfamily J member 6	downregulated
316	219876_s_at	0.297	0.0439444	-3.36338	-3.80549	-2.30936	0.20175	4.95664	GOLGA2P5	golgin A2 pseudogene 5	downregulated
317	221029_s_at	0.201	0.0046244	-7.70423	-1.18713	-2.31249	0.201312	4.96741	WNT5B	Wnt family member 5B	downregulated
318	220274_at	0.194	0.0003502	-18.5864	0.99154	-2.31804	0.20054	4.98653	IQCA1	IQ motif containing with AAA domain 1	downregulated
319	217549_at	0.194	0.0009271	-13.3712	0.32616	-2.32785	0.19918	5.02058	NCKAP1L	NCK associated protein 1 like	downregulated
320	216906_at	0.232	0.0146935	-5.10755	-2.49388	-2.32985	0.198905	5.02751	ST14	suppression of tumorigenicity 14	downregulated
321	213350_at	0.197	0.0038664	-8.19882	-0.99761	-2.33975	0.197544	5.06216	RPS11	ribosomal protein S11	downregulated
322	205813_s_at	0.194	0.0014702	-11.4299	-0.06	-2.33979	0.197539	5.06229	MAT1A	methionine adenosyltransferase 1A	downregulated
323	213613_s_at	0.246	0.019372	-4.61309	-2.8212	-2.3927	0.190425	5.2514	NADK	NAD kinase	downregulated
324	216949_s_at	0.263	0.0282338	-4.00172	-3.2722	-2.40006	0.189456	5.27826	LOC101930075///PKD1	polycystin-1-like///polycystin 1, transient receptor potential channel interacting	downregulated
325	206077_at	0.281	0.0370523	-3.60021	-3.59967	-2.41564	0.187422	5.33556	KEL	Kell blood group, metallo-endopeptidase	downregulated
326	217633_at	0.196	0.0038064	-8.24339	-0.98127	-2.41852	0.187048	5.34623	URB1	URB1 ribosome biogenesis 1 homolog (S. cerevisiae)	downregulated
327	209960_at	0.283	0.0375103	-3.58278	-3.61449	-2.4209	0.18674	5.35503	HGF	hepatocyte growth factor	downregulated
328	220059_at	0.231	0.0143762	-5.1484	-2.46821	-2.43599	0.184797	5.41134	STAP1	signal transducing adaptor family member 1	downregulated
329	203393_at	0.278	0.0354825	-3.66211	-3.54746	-2.44913	0.183121	5.46088	HES1	hes family bHLH transcription factor 1	downregulated
330	210401_at	0.207	0.0059994	-7.03401	-1.4699	-2.45906	0.181864	5.4986	P2RX1	purinergic receptor P2X 1	downregulated
331	207355_at	0.194	0.0007471	-14.3868	0.49164	-2.46031	0.181708	5.50334	SLC1A7	solute carrier family 1 member 7	downregulated
332	218469_at	0.303	0.0478698	-3.24869	-3.90867	-2.46084	0.181641	5.50537	GREM1	gremlin 1, DAN family BMP antagonist	downregulated
333	203591_s_at	0.194	0.001464	-11.4465	-0.05624	-2.49657	0.177198	5.6434	CSF3R	colony stimulating factor 3 receptor	downregulated
334	214382_at	0.286	0.0387847	-3.53568	-3.6548	-2.49816	0.177002	5.64964	UNC93A	unc-93 homolog A (C. elegans)	downregulated
335	208488_s_at	0.264	0.0289232	-3.96481	-3.30122	-2.5049	0.176177	5.67612	CR1	complement component 3b/4b receptor 1 (Knops blood group)	downregulated
336	216939_s_at	0.262	0.0275099	-4.04174	-3.24098	-2.53368	0.172698	5.79047	HTR4	5-hydroxytryptamine receptor 4	downregulated
337	205270_s_at	0.255	0.0233005	-4.30494	-3.04171	-2.57482	0.167843	5.95795	LCP2	lymphocyte cytosolic protein 2	downregulated
338	215580_at	0.229	0.0136622	-5.24479	-2.4084	-2.58997	0.166089	6.02085	MCM3AP	minichromosome maintenance complex component 3 associated protein	downregulated
339	217463_s_at	0.29	0.0407706	-3.46609	-3.71504	-2.60628	0.164223	6.0893	MYRF	myelin regulatory factor	downregulated
340	205958_x_at	0.263	0.0280334	-4.01267	-3.26364	-2.61871	0.162813	6.14201	CSHL1	chorionic somatomammotropin hormone like 1	downregulated
341	220745_at	0.194	0.0022029	-9.95363	-0.43279	-2.63556	0.160922	6.21418	IL19	interleukin 19	downregulated
342	216865_at	0.242	0.017967	-4.7437	-2.73168	-2.64141	0.160272	6.23941	COL14A1	collagen type XIV alpha 1 chain	downregulated
343	205907_s_at	0.234	0.015475	-5.01167	-2.55494	-2.64176	0.160233	6.24092	OMD	osteomodulin	downregulated
344	212258_s_at	0.194	0.0022698	-9.85202	-0.46153	-2.6575	0.158494	6.3094	SMARCA2	SWI/SNF related, matrix associated, actin dependent regulator of chromatin, subfamily a, member 2	downregulated
345	215229_at	0.194	0.0001754	-23.4589	1.33918	-2.65901	0.158329	6.31598	LOC100129973	uncharacterized LOC100129973	downregulated
346	217219_at	0.274	0.0335123	-3.74495	-3.47858	-2.67764	0.156296	6.3981	DKFZP434A062	uncharacterized LOC26102	downregulated
347	211111_at	0.269	0.0313927	-3.84136	-3.39985	-2.68339	0.155675	6.42363	HGC6.3	uncharacterized LOC100128124	downregulated
348	218162_at	0.299	0.0454793	-3.31704	-3.8469	-2.68746	0.155237	6.44176	OLFML3	olfactomedin like 3	downregulated
349	214391_x_at	0.214	0.0082293	-6.29166	-1.82326	-2.70234	0.153644	6.50856	PTGER1	prostaglandin E receptor 1	downregulated
350	202411_at	0.194	0.0008895	-13.5603	0.35865	-2.70421	0.153445	6.517	IFI27	interferon alpha inducible protein 27	downregulated
351	220093_at	0.258	0.0260936	-4.12413	-3.17747	-2.71111	0.152713	6.54824	ANTXR1	anthrax toxin receptor 1	downregulated
352	216794_at	0.286	0.0388459	-3.53347	-3.6567	-2.71373	0.152435	6.56015	LOC100289518	immunoglobin superfamily member 21 pseudogene	downregulated
353	221332_at	0.194	0.000228	-21.4789	1.21909	-2.71535	0.152264	6.56754	BMP15	bone morphogenetic protein 15	downregulated
354	215621_s_at	0.236	0.0163097	-4.916	-2.617	-2.71869	0.151912	6.58276	IGHD	immunoglobulin heavy constant delta	downregulated
355	219463_at	0.207	0.0054887	-7.25684	-1.37234	-2.72082	0.151688	6.59249	LAMP5	lysosomal associated membrane protein family member 5	downregulated
356	220437_at	0.302	0.0473294	-3.26376	-3.89498	-2.7404	0.149644	6.68253	ANGPTL8	angiopoietin like 8	downregulated
357	204854_at	0.212	0.0068128	-6.72638	-1.61083	-2.75289	0.148354	6.74065	P3H3	prolyl 3-hydroxylase 3	downregulated
358	212705_x_at	0.194	0.0032189	-8.73575	-0.8082	-2.78622	0.144966	6.89818	PNPLA2	patatin like phospholipase domain containing 2	downregulated
359	205605_at	0.226	0.0123097	-5.44681	-2.28652	-2.78986	0.144601	6.9156	HOXD9	homeobox D9	downregulated
360	207465_at	0.194	0.0004081	-17.6509	0.90079	-2.80086	0.143502	6.96855	LOC100127886	uncharacterized LOC100127886	downregulated
361	219885_at	0.306	0.0490972	-3.21525	-3.9392	-2.81138	0.142459	7.01956	SLFN12	schlafen family member 12	downregulated
362	207702_s_at	0.258	0.0261534	-4.12054	-3.18022	-2.82224	0.141391	7.07258	MAGI2	membrane associated guanylate kinase, WW and PDZ domain containing 2	downregulated
363	217055_x_at	0.214	0.0084197	-6.24078	-1.8492	-2.82683	0.140942	7.09513	SLC1A2	solute carrier family 1 member 2	downregulated
364	204222_s_at	0.29	0.0411789	-3.45231	-3.72707	-2.83141	0.140495	7.11767	GLIPR1	GLI pathogenesis related 1	downregulated
365	216845_x_at	0.239	0.0168739	-4.85488	-2.65724	-2.83264	0.140375	7.12375	KMT2D	lysine methyltransferase 2D	downregulated
366	205568_at	0.207	0.0059538	-7.0529	-1.46149	-2.83911	0.139747	7.15576	AQP9	aquaporin 9	downregulated
367	210721_s_at	0.194	0.0011534	-12.4149	0.14868	-2.84248	0.139421	7.1725	PAK5	p21 (RAC1) activated kinase 5	downregulated
368	207252_at	0.196	0.0038537	-8.20819	-0.99417	-2.84403	0.139272	7.18021	INE1	inactivation escape 1 (non-protein coding)	downregulated
369	214612_x_at	0.224	0.0113208	-5.61389	-2.18914	-2.85236	0.13847	7.22179	MAGEA6	MAGE family member A6	downregulated
370	216053_x_at	0.251	0.0217438	-4.41836	-2.95898	-2.85684	0.13804	7.24426	FAM27B///FAM27C///FAM182B///FAM182A	family with sequence similarity 27 member B///family with sequence similarity 27 member C///family with sequence similarity 182 member B///family with sequence similarity 182 member A	downregulated
371	204821_at	0.225	0.0119435	-5.50656	-2.25135	-2.87816	0.136016	7.3521	BTN3A3	butyrophilin subfamily 3 member A3	downregulated
372	211119_at	0.262	0.0277044	-4.03085	-3.24945	-2.87947	0.135891	7.35882	ESR2	estrogen receptor 2	downregulated
373	207584_at	0.266	0.0298564	-3.91662	-3.33944	-2.88208	0.135646	7.3721	LPA	lipoprotein(a)	downregulated
374	207709_at	0.208	0.0064008	-6.87577	-1.54146	-2.88511	0.135362	7.3876	PRKAA2	protein kinase AMP-activated catalytic subunit alpha 2	downregulated
375	205275_at	0.207	0.006031	-7.02105	-1.47569	-2.90346	0.133651	7.48217	GTPBP1	GTP binding protein 1	downregulated
376	211367_s_at	0.194	0.0022748	-9.84464	-0.46363	-2.94199	0.130129	7.68471	CASP1	caspase 1	downregulated
377	207072_at	0.219	0.0101019	-5.84824	-2.05751	-2.94287	0.130049	7.68942	IL18RAP	interleukin 18 receptor accessory protein	downregulated
378	207799_x_at	0.194	0.0030929	-8.85697	-0.76761	-2.97697	0.127011	7.87333	ARMCX4	armadillo repeat containing, X-linked 4	downregulated
379	220883_at	0.224	0.0111497	-5.64474	-2.17149	-3.01089	0.12406	8.06061	PRO2012	uncharacterized protein PRO2012	downregulated
380	208345_s_at	0.297	0.0444516	-3.34785	-3.81933	-3.01433	0.123764	8.07988	POU3F1	POU class 3 homeobox 1	downregulated
381	210397_at	0.23	0.0140643	-5.18972	-2.44244	-3.02043	0.123242	8.1141	DEFB1	defensin beta 1	downregulated
382	211427_s_at	0.194	0.0002943	-19.7084	1.08844	-3.03427	0.122066	8.19231	KCNJ13	potassium voltage-gated channel subfamily J member 13	downregulated
383	220978_at	0.238	0.0166952	-4.87395	-2.64464	-3.05151	0.120616	8.29078	KRTAP1-3	keratin associated protein 1-3	downregulated
384	220214_at	0.207	0.005425	-7.28653	-1.35962	-3.06102	0.119823	8.34563	ZNF215	zinc finger protein 215	downregulated
385	208344_x_at	0.278	0.0357185	-3.65258	-3.55546	-3.09417	0.117101	8.53963	IFNA13///IFNA1	interferon alpha 13///interferon alpha 1	downregulated
386	210467_x_at	0.262	0.0276402	-4.03444	-3.24665	-3.10791	0.115992	8.62132	MAGEA12	MAGE family member A12	downregulated
387	210318_at	0.194	0.0013508	-11.7649	0.01419	-3.11218	0.115649	8.64688	RBP3	retinol binding protein 3	downregulated
388	210960_at	0.263	0.0280988	-4.00908	-3.26644	-3.12336	0.114756	8.71415	ADRA1D	adrenoceptor alpha 1D	downregulated
389	219670_at	0.251	0.0217388	-4.41874	-2.95871	-3.15315	0.112411	8.89596	BEND5	BEN domain containing 5	downregulated
390	212587_s_at	0.207	0.0053414	-7.32622	-1.34271	-3.15823	0.112015	8.92734	PTPRC	protein tyrosine phosphatase, receptor type C	downregulated
391	211604_x_at	0.194	0.0024292	-9.62511	-0.52731	-3.16456	0.111525	8.96661	HAP1	huntingtin associated protein 1	downregulated
392	220188_at	0.194	0.0003946	-17.8527	0.9212	-3.16762	0.111289	8.98563	JPH3	junctophilin 3	downregulated
393	215045_at	0.226	0.0126563	-5.39236	-2.31892	-3.17781	0.110506	9.0493	CELF3	CUGBP, Elav-like family member 3	downregulated
394	216391_s_at	0.194	0.000913	-13.4409	0.33822	-3.22844	0.106695	9.37255	KLHL1	kelch like family member 1	downregulated
395	217562_at	0.284	0.0377251	-3.5747	-3.62138	-3.25041	0.105082	9.51635	BRINP3	BMP/retinoic acid inducible neural specific 3	downregulated
396	205244_s_at	0.194	0.003	-8.95064	-0.73676	-3.33239	0.0992772	10.0728	SLC13A3	solute carrier family 13 member 3	downregulated
397	211178_s_at	0.224	0.0108361	-5.70293	-2.13846	-3.35235	0.0979133	10.2131	PSTPIP1	proline-serine-threonine phosphatase interacting protein 1	downregulated
398	208387_s_at	0.228	0.0136047	-5.25285	-2.40345	-3.38732	0.0955689	10.4637	MMP24	matrix metallopeptidase 24	downregulated
399	206341_at	0.207	0.0058184	-7.11004	-1.4362	-3.39879	0.0948119	10.5472	IL2RA	interleukin 2 receptor subunit alpha	downregulated
400	209810_at	0.205	0.0050071	-7.49358	-1.27262	-3.39912	0.0947902	10.5496	SFTPB	surfactant protein B	downregulated
401	204548_at	0.219	0.0101338	-5.84164	-2.06114	-3.427	0.0929757	10.7555	STAR	steroidogenic acute regulatory protein	downregulated
402	208556_at	0.214	0.0080742	-6.3343	-1.80169	-3.45497	0.0911908	10.966	GPR31	G protein-coupled receptor 31	downregulated
403	206785_s_at	0.194	0.0017485	-10.7731	-0.21608	-3.46138	0.0907866	11.0148	KLRC2///KLRC1	killer cell lectin like receptor C2///killer cell lectin like receptor C1	downregulated
404	210998_s_at	0.239	0.017024	-4.83907	-2.66773	-3.47599	0.0898715	11.127	HGF	hepatocyte growth factor	downregulated
405	216839_at	0.194	0.0007583	-14.3147	0.48059	-3.50107	0.0883229	11.3221	LAMA2	laminin subunit alpha 2	downregulated
406	206702_at	0.194	0.0007174	-14.586	0.52162	-3.51054	0.087745	11.3967	TEK	TEK receptor tyrosine kinase	downregulated
407	207955_at	0.207	0.0059716	-7.04549	-1.46478	-3.61016	0.0818905	12.2114	CCL27	C-C motif chemokine ligand 27	downregulated
408	208529_at	0.282	0.0371951	-3.59475	-3.60431	-3.62973	0.080787	12.3782	BTF3P11	basic transcription factor 3 pseudogene 11	downregulated
409	210000_s_at	0.194	0.0009581	-13.2226	0.30005	-3.64032	0.0801964	12.4694	SOCS1	suppressor of cytokine signaling 1	downregulated
410	221682_s_at	0.221	0.0104828	-5.77119	-2.10017	-3.64523	0.079924	12.5119	PCDHGB6	protocadherin gamma subfamily B, 6	downregulated
411	219701_at	0.194	0.0018645	-10.539	-0.27536	-3.68492	0.0777549	12.8609	TMOD2	tropomodulin 2	downregulated
412	220709_at	0.194	0.0001327	-25.7704	1.45254	-3.7105	0.0763885	13.091	ZNF556	zinc finger protein 556	downregulated
413	216059_at	0.226	0.0127612	-5.37628	-2.32855	-3.71316	0.0762479	13.1151	PAX3	paired box 3	downregulated
414	209661_at	0.223	0.0107611	-5.71717	-2.13043	-3.8016	0.0717141	13.9443	KIFC3	kinesin family member C3	downregulated
415	217151_at	0.194	0.0012004	-12.2475	0.11518	-3.86104	0.0688195	14.5308	LOC101928457	uncharacterized LOC101928457	downregulated
416	213247_at	0.201	0.0047977	-7.6061	-1.22658	-3.97373	0.0636486	15.7113	SVEP1	sushi, von Willebrand factor type A, EGF and pentraxin domain containing 1	downregulated
417	211674_x_at	0.194	0.002528	-9.49414	-0.56632	-4.09679	0.0584446	17.1102	CTAG1A///CTAG1B	cancer/testis antigen 1A///cancer/testis antigen 1B	downregulated
418	210382_at	0.198	0.0039502	-8.13807	-1.02008	-4.19175	0.0547214	18.2744	SCTR	secretin receptor	downregulated

## Sheet: Table S4.
	Supplementary Table 4. DEGs regulated by honokiol in Tamoxifen Resistant MCF-7 Cells
	No	Gene Symbol
	1	SOX2
	2	TNFRSF11B
	3	MARCH6
	4	TDO2
	5	IFI27
	6	LHFP
	7	EPAS1
	8	KYNU
	9	FAS
	10	MMP16
	11	GBP1
	12	AKR1C1
	13	ELL2
	14	SLC7A8
	15	TMEM47
	16	HLA-C
	17	SQLE
	18	MBNL2
	19	LOC101930400///AKR1C2
	20	GABBR2
	21	KCNJ13
	22	MIR612///NEAT1
	23	NFIB
	24	LCP1
	25	MAGI2
	26	EYA4
	27	FGFR2
	28	TNIK
	29	ITPR1
	30	TMOD2
	31	H2AFY
	32	SKAP2
	33	JPH3
	34	TPD52
	35	TM7SF2
	36	WSB1
	37	HCG4
	38	SOCS3
	39	TM4SF1
	40	DNAJB4
	41	HNRNPH1
	42	MAPRE2
	43	CHN2
	44	HLA-B
	45	IFIH1
	46	PCNX2
	47	RET
	48	DUSP10
	49	LTBP3
	50	LMO2
	51	IDS
	52	ADRB1
	53	BMP8B
	54	AFF3
	55	WIPF1
	56	GGA2
	57	PDLIM7
	58	KCNJ8
	59	PDE10A
	60	HIST2H4B///HIST4H4///HIST2H4A///HIST1H4L///HIST1H4E///HIST1H4B///HIST1H4H///HIST1H4C///HIST1H4J///HIST1H4K///HIST1H4F///HIST1H4D///HIST1H4A///HIST1H4I
	61	SLC16A1
	62	NAB2
	63	SVIL
	64	GULP1
	65	ERBB4
	66	DDIT3
	67	AMBP
	68	SIAH2
	69	FN1
	70	SULF1
	71	KIAA0485
	72	TFF3
